# Supplementary material for: N-Paranitrophénylhydrazono-α-(2-méthyl­benzimidazol-1-yl)glyoxylate d’éthyle
Source: Acta Crystallogr Sect E Struct Rep Online. 2011 Jun 11;67(Pt 7):o1569. doi: 10.1107/S1600536811022148 (PMC3151888; doi:10.1107/S1600536811022148)
Supplement: Supplementary file 1 [file e-67-o1569-sup1.cif]

##############################################################################
#                                                                            #
# This CIF contains the data in a paper accepted for publication in          #
# Acta Crystallographica Section E. It conforms to the requirements of       #
# Notes for Authors for Acta Crystallographica Section E, and has been       #
# peer reviewed under the auspices of the IUCr Commission on Journals.       #
#                                                                            #
# Full details of the Crystallographic Information File format               #
# are given in the paper "The Crystallographic Information File (CIF):       #
# a New Standard Archive File for Crystallography" by S. R. Hall, F. H.      #
# Allen and I. D. Brown [Acta Cryst. (1991), A47, 655-685].                  #
#                                                                            #
# The current version of the core CIF dictionary is obtainable from          #
# ftp://ftp.iucr.org/pub/cif_core.dic.                                       #
#                                                                            #
# Software is freely available for graphical display of the structure(s)     #
# in this CIF. For information consult the CIF software page                 #
# http://www.iucr.org/resources/cif/software.                                #
#                                                                            #
# This file may be used for bona fide research purposes within the           #
# scientific community so long as proper attribution is given to the journal # 
# article from which it was obtained.                                        #
#                                                                            #
##############################################################################
data_I
_audit_creation_method     SHELXL97
_chemical_name_systematic
;
Ethyl 2-(2-methyl-1<i>H</i>-benzimidazol-1-yl)-2-[2-(4-
nitrophenyl)hydrazinylidene]ethanoate
;
_chemical_name_common     ?
_chemical_formula_moiety     'C18 H17 N5 O4'
_chemical_formula_sum     'C18 H17 N5 O4'
_chemical_formula_iupac     'C18 H17 N5 O4'
_chemical_formula_weight     367.37
_chemical_melting_point     ?
_symmetry_cell_setting     triclinic
_symmetry_space_group_name_H-M     'P -1'
_symmetry_space_group_name_Hall     '-P 1'
loop_
    _symmetry_equiv_pos_as_xyz
    'x, y, z'
    '-x, -y, -z'
_cell_length_a     8.269(3)
_cell_length_b     11.523(2)
_cell_length_c     19.853(6)
_cell_angle_alpha     87.44(2)
_cell_angle_beta     80.67(3)
_cell_angle_gamma     76.80(2)
_cell_volume     1817.3(9)
_cell_formula_units_Z     4
_cell_measurement_reflns_used     25
_cell_measurement_theta_min     10
_cell_measurement_theta_max     15
_cell_measurement_temperature     300(2)
_exptl_crystal_description     plate
_exptl_crystal_colour     yellow
_exptl_crystal_size_max     0.4
_exptl_crystal_size_mid     0.18
_exptl_crystal_size_min     0.12
_exptl_crystal_density_diffrn     1.343
_exptl_crystal_density_meas     ?
_exptl_crystal_density_method     'not measured'
_exptl_crystal_F_000     768
_exptl_absorpt_coefficient_mu     0.098
_exptl_absorpt_correction_type     none
_exptl_absorpt_process_details     ?
_exptl_absorpt_correction_T_min     ?
_exptl_absorpt_correction_T_max     ?
_exptl_special_details
;
;
_diffrn_ambient_temperature     300(2)
_diffrn_radiation_type     MoK\a
_diffrn_radiation_wavelength     0.71073
_diffrn_radiation_source     'fine-focus sealed tube'
_diffrn_radiation_monochromator     graphite
_diffrn_measurement_device_type     'Enraf--Nonius CAD-4'
_diffrn_measurement_method     \w/2\q
_diffrn_detector_area_resol_mean     ?
_diffrn_reflns_number     9121
_diffrn_reflns_av_R_equivalents     0.0179
_diffrn_reflns_av_sigmaI/netI     0.0424
_diffrn_reflns_theta_min     1.82
_diffrn_reflns_theta_max     26.98
_diffrn_reflns_theta_full     26.98
_diffrn_measured_fraction_theta_max     1.000
_diffrn_measured_fraction_theta_full     1.000
_diffrn_reflns_limit_h_min     -10
_diffrn_reflns_limit_h_max     10
_diffrn_reflns_limit_k_min     -1
_diffrn_reflns_limit_k_max     14
_diffrn_reflns_limit_l_min     -25
_diffrn_reflns_limit_l_max     25
_diffrn_standards_number     2
_diffrn_standards_interval_count     ?
_diffrn_standards_interval_time     60
_diffrn_standards_decay_%     1.0
_refine_special_details
;
Refinement of <i>F</i>^2^ against ALL reflections. The weighted <i>R</i>-factor
<i>wR</i> and goodness of fit <i>S</i> are based on <i>F</i>^2^, conventional
<i>R</i>-factors <i>R</i> are based on <i>F</i>, with <i>F</i> set to zero for
negative <i>F</i>^2^. The threshold expression of <i>F</i>^2^ >
\s(<i>F</i>^2^) is used only for calculating <i>R</i>-factors(gt) <i>etc</i>.
and is not relevant to the choice of reflections for refinement.
<i>R</i>-factors based on <i>F</i>^2^ are statistically about twice as large
as those based on <i>F</i>, and <i>R</i>-factors based on ALL data will be
even larger.
;
_reflns_number_total     7912
_reflns_number_gt     4441
_reflns_threshold_expression     I>2\s(I)
_refine_ls_structure_factor_coef     Fsqd
_refine_ls_matrix_type     full
_refine_ls_R_factor_all     0.1016
_refine_ls_R_factor_gt     0.0428
_refine_ls_wR_factor_gt     0.1076
_refine_ls_wR_factor_ref     0.1307
_refine_ls_goodness_of_fit_ref     1.014
_refine_ls_restrained_S_all     1.014
_refine_ls_number_reflns     7912
_refine_ls_number_parameters     492
_refine_ls_number_restraints     0
_refine_ls_hydrogen_treatment     constr
_refine_ls_weighting_scheme     calc
_refine_ls_weighting_details
       'calc w = 1/[\s^2^(Fo^2^)+(0.0566P)^2^+0.2299P] where P=(Fo^2^+2Fc^2^)/3'
_atom_sites_solution_hydrogens     difmap
_atom_sites_solution_primary     direct
_atom_sites_solution_secondary     difmap
_refine_ls_shift/su_max     0.000
_refine_ls_shift/su_mean     0.000
_refine_diff_density_max     0.165
_refine_diff_density_min     -0.194
_refine_ls_extinction_method     none
_refine_ls_extinction_coef     ?
loop_
    _atom_type_symbol
    _atom_type_description
    _atom_type_scat_dispersion_real
    _atom_type_scat_dispersion_imag
    _atom_type_scat_source
    'O' 'O' 0.0106 0.0060
                         'International Tables Vol C Tables 4.2.6.8 and 6.1.1.4'
    'N' 'N' 0.0061 0.0033
                         'International Tables Vol C Tables 4.2.6.8 and 6.1.1.4'
    'C' 'C' 0.0033 0.0016
                         'International Tables Vol C Tables 4.2.6.8 and 6.1.1.4'
    'H' 'H' 0.0000 0.0000
                         'International Tables Vol C Tables 4.2.6.8 and 6.1.1.4'
_computing_data_collection     'CAD-4 EXPRESS (Enraf--Nonius, 1989)'
_computing_cell_refinement     'CAD-4 EXPRESS (Enraf--Nonius, 1989)'
_computing_data_reduction     'MolEN (Fair, 1990)'
_computing_structure_solution     'SHELXS97 (Sheldrick, 2008)'
_computing_structure_refinement     'SHELXL97 (Sheldrick, 2008)'
_computing_molecular_graphics     'ORTEP-3 for Windows (Farrugia, 1997)'
_computing_publication_material     'WinGX (Farrugia, 1999)'
loop_
    _atom_site_type_symbol
    _atom_site_label
    _atom_site_fract_x
    _atom_site_fract_y
    _atom_site_fract_z
    _atom_site_U_iso_or_equiv
    _atom_site_adp_type
    _atom_site_calc_flag
    _atom_site_refinement_flags
    _atom_site_occupancy
    _atom_site_symmetry_multiplicity
    _atom_site_disorder_assembly
    _atom_site_disorder_group
    O O1 1.1114(2) -0.22059(13) 0.65166(8) 0.0725(4) Uani d . 1 1 . .
    O O2 1.0965(2) -0.08283(15) 0.72248(9) 0.0889(6) Uani d . 1 1 . .
    O O3 0.3711(2) 0.25412(13) 0.32862(8) 0.0678(4) Uani d . 1 1 . .
    O O4 0.54009(18) 0.07952(12) 0.35251(7) 0.0590(4) Uani d . 1 1 . .
    N N1 1.0594(2) -0.11839(15) 0.67144(9) 0.0553(4) Uani d . 1 1 . .
    N N2 0.64051(19) 0.20284(12) 0.51891(8) 0.0474(4) Uani d . 1 1 . .
    H HN2 0.6036 0.2757 0.5317 0.057 Uiso calc R 1 1 . .
    N N3 0.59856(19) 0.16436(12) 0.46301(8) 0.0444(4) Uani d . 1 1 . .
    N N4 0.41859(18) 0.35473(12) 0.44852(7) 0.0415(3) Uani d . 1 1 . .
    N N5 0.33720(19) 0.55351(12) 0.44995(8) 0.0486(4) Uani d . 1 1 . .
    C C1 0.9503(2) -0.03414(16) 0.63150(9) 0.0455(4) Uani d . 1 1 . .
    C C2 0.8921(2) -0.07698(16) 0.57840(9) 0.0498(5) Uani d . 1 1 . .
    H H2 0.9224 -0.1578 0.5683 0.060 Uiso calc R 1 1 . .
    C C3 0.7888(2) 0.00099(15) 0.54058(10) 0.0479(4) Uani d . 1 1 . .
    H H3 0.7481 -0.0270 0.5049 0.058 Uiso calc R 1 1 . .
    C C4 0.7457(2) 0.12177(14) 0.55599(9) 0.0418(4) Uani d . 1 1 . .
    C C5 0.8045(3) 0.16319(16) 0.60991(10) 0.0541(5) Uani d . 1 1 . .
    H H5 0.7750 0.2440 0.6202 0.065 Uiso calc R 1 1 . .
    C C6 0.9061(3) 0.08517(17) 0.64807(11) 0.0557(5) Uani d . 1 1 . .
    H H6 0.9446 0.1124 0.6846 0.067 Uiso calc R 1 1 . .
    C C7 0.5006(2) 0.23631(15) 0.42798(9) 0.0426(4) Uani d . 1 1 . .
    C C8 0.4626(2) 0.19271(17) 0.36421(10) 0.0478(4) Uani d . 1 1 . .
    C C9 0.5146(3) 0.0271(2) 0.29101(11) 0.0681(6) Uani d . 1 1 . .
    H H9A 0.5655 0.0643 0.2508 0.082 Uiso calc R 1 1 . .
    H H9B 0.3955 0.0378 0.2894 0.082 Uiso calc R 1 1 . .
    C C10 0.5964(3) -0.1029(2) 0.29373(13) 0.0821(8) Uani d . 1 1 . .
    H H10A 0.5840 -0.1412 0.2535 0.098 Uiso calc R 1 1 . .
    H H10B 0.5439 -0.1386 0.3334 0.098 Uiso calc R 1 1 . .
    H H10C 0.7138 -0.1121 0.2960 0.098 Uiso calc R 1 1 . .
    C C11 0.2933(2) 0.38263(15) 0.50564(9) 0.0425(4) Uani d . 1 1 . .
    C C12 0.2219(2) 0.31282(17) 0.55511(10) 0.0518(5) Uani d . 1 1 . .
    H H12 0.2577 0.2302 0.5555 0.062 Uiso calc R 1 1 . .
    C C13 0.0942(3) 0.3723(2) 0.60408(11) 0.0611(5) Uani d . 1 1 . .
    H H13 0.0434 0.3285 0.6382 0.073 Uiso calc R 1 1 . .
    C C14 0.0407(3) 0.4952(2) 0.60341(11) 0.0638(6) Uani d . 1 1 . .
    H H14 -0.0462 0.5321 0.6367 0.077 Uiso calc R 1 1 . .
    C C15 0.1138(3) 0.56380(19) 0.55427(11) 0.0581(5) Uani d . 1 1 . .
    H H15 0.0773 0.6464 0.5540 0.070 Uiso calc R 1 1 . .
    C C16 0.2435(2) 0.50651(15) 0.50501(10) 0.0449(4) Uani d . 1 1 . .
    C C17 0.4368(2) 0.46180(15) 0.41703(9) 0.0433(4) Uani d . 1 1 . .
    C C18 0.5558(3) 0.46803(18) 0.35304(10) 0.0565(5) Uani d . 1 1 . .
    H H18A 0.5017 0.4618 0.3145 0.068 Uiso calc R 1 1 . .
    H H18B 0.6530 0.4037 0.3524 0.068 Uiso calc R 1 1 . .
    H H18C 0.5896 0.5426 0.3509 0.068 Uiso calc R 1 1 . .
    O O5 0.7356(3) 0.28956(17) -0.17974(11) 0.1057(7) Uani d . 1 1 . .
    O O6 0.7618(2) 0.43406(17) -0.25022(9) 0.0879(5) Uani d . 1 1 . .
    O O7 -0.25402(19) 0.73598(13) 0.15264(8) 0.0698(4) Uani d . 1 1 . .
    O O8 -0.04397(17) 0.57184(12) 0.14022(7) 0.0583(4) Uani d . 1 1 . .
    N N6 0.6970(2) 0.39426(18) -0.19733(11) 0.0673(5) Uani d . 1 1 . .
    N N7 0.1779(2) 0.70257(13) -0.03046(8) 0.0512(4) Uani d . 1 1 . .
    H HN7 0.1503 0.7765 -0.0418 0.061 Uiso calc R 1 1 . .
    N N8 0.0946(2) 0.65968(13) 0.02521(8) 0.0482(4) Uani d . 1 1 . .
    N N9 -0.10387(19) 0.84754(13) 0.04199(8) 0.0466(4) Uani d . 1 1 . .
    N N10 -0.2019(2) 1.04477(14) 0.05012(9) 0.0562(4) Uani d . 1 1 . .
    C C19 0.5655(2) 0.47559(17) -0.15198(10) 0.0507(5) Uani d . 1 1 . .
    C C20 0.4804(3) 0.42932(18) -0.09549(11) 0.0580(5) Uani d . 1 1 . .
    H H20 0.5092 0.3484 -0.0853 0.069(6) Uiso calc R 1 1 . .
    C C21 0.3523(3) 0.50385(17) -0.05419(10) 0.0542(5) Uani d . 1 1 . .
    H H21 0.2941 0.4732 -0.0161 0.065 Uiso calc R 1 1 . .
    C C22 0.3101(2) 0.62482(15) -0.06951(9) 0.0435(4) Uani d . 1 1 . .
    C C23 0.3984(2) 0.66996(17) -0.12683(10) 0.0532(5) Uani d . 1 1 . .
    H H23 0.3711 0.7510 -0.1370 0.064 Uiso calc R 1 1 . .
    C C24 0.5258(2) 0.59540(18) -0.16848(10) 0.0544(5) Uani d . 1 1 . .
    H H24 0.5840 0.6252 -0.2069 0.065 Uiso calc R 1 1 . .
    C C25 -0.0334(2) 0.72821(16) 0.06040(9) 0.0468(4) Uani d . 1 1 . .
    C C26 -0.1234(3) 0.68024(17) 0.12275(10) 0.0505(5) Uani d . 1 1 . .
    C C27 -0.1237(3) 0.52064(19) 0.20149(10) 0.0628(6) Uani d . 1 1 . .
    H H27A -0.2407 0.5242 0.1986 0.075 Uiso calc R 1 1 . .
    H H27B -0.1191 0.5646 0.2414 0.075 Uiso calc R 1 1 . .
    C C28 -0.0312(3) 0.3948(2) 0.20676(13) 0.0821(7) Uani d . 1 1 . .
    H H28A 0.0850 0.3923 0.2082 0.098 Uiso calc R 1 1 . .
    H H28B -0.0399 0.3515 0.1678 0.098 Uiso calc R 1 1 . .
    H H28C -0.0788 0.3593 0.2476 0.098 Uiso calc R 1 1 . .
    C C29 -0.1922(2) 0.88137(17) -0.01301(10) 0.0495(5) Uani d . 1 1 . .
    C C30 -0.2235(3) 0.8165(2) -0.06471(11) 0.0635(6) Uani d . 1 1 . .
    H H30 -0.1833 0.7344 -0.0680 0.076 Uiso calc R 1 1 . .
    C C31 -0.3176(3) 0.8807(3) -0.11099(13) 0.0794(7) Uani d . 1 1 . .
    H H31 -0.3396 0.8408 -0.1470 0.095 Uiso calc R 1 1 . .
    C C32 -0.3802(3) 1.0024(3) -0.10548(15) 0.0858(8) Uani d . 1 1 . .
    H H32 -0.4443 1.0421 -0.1374 0.103 Uiso calc R 1 1 . .
    C C33 -0.3497(3) 1.0659(2) -0.05372(14) 0.0732(7) Uani d . 1 1 . .
    H H33 -0.3930 1.1477 -0.0502 0.088 Uiso calc R 1 1 . .
    C C34 -0.2524(2) 1.00450(18) -0.00674(11) 0.0547(5) Uani d . 1 1 . .
    C C35 -0.1178(2) 0.95001(17) 0.07824(10) 0.0491(5) Uani d . 1 1 . .
    C C36 -0.0474(3) 0.9487(2) 0.14211(11) 0.0652(6) Uani d . 1 1 . .
    H H36A -0.0272 1.0258 0.1490 0.078 Uiso calc R 1 1 . .
    H H36B 0.0565 0.8899 0.1390 0.078 Uiso calc R 1 1 . .
    H H36C -0.1257 0.9296 0.1798 0.078 Uiso calc R 1 1 . .
loop_
    _atom_site_aniso_label
    _atom_site_aniso_U_11
    _atom_site_aniso_U_22
    _atom_site_aniso_U_33
    _atom_site_aniso_U_12
    _atom_site_aniso_U_13
    _atom_site_aniso_U_23
    O1 0.0922(12) 0.0459(9) 0.0725(10) 0.0069(8) -0.0251(9) 0.0030(7)
    O2 0.1183(15) 0.0768(11) 0.0719(11) 0.0034(10) -0.0501(10) -0.0072(9)
    O3 0.0838(11) 0.0588(9) 0.0641(9) -0.0081(8) -0.0328(8) 0.0002(7)
    O4 0.0719(9) 0.0507(8) 0.0512(8) -0.0031(7) -0.0112(7) -0.0159(6)
    N1 0.0613(10) 0.0521(10) 0.0494(10) -0.0047(8) -0.0121(8) 0.0042(8)
    N2 0.0582(10) 0.0301(7) 0.0543(9) -0.0046(7) -0.0170(8) -0.0029(7)
    N3 0.0513(9) 0.0366(8) 0.0456(8) -0.0085(7) -0.0100(7) -0.0019(7)
    N4 0.0456(8) 0.0331(7) 0.0457(8) -0.0070(6) -0.0096(7) 0.0008(6)
    N5 0.0521(9) 0.0340(8) 0.0625(10) -0.0073(7) -0.0216(8) 0.0026(7)
    C1 0.0487(10) 0.0400(10) 0.0456(10) -0.0055(8) -0.0085(8) 0.0039(8)
    C2 0.0616(12) 0.0337(9) 0.0503(11) -0.0034(9) -0.0076(9) -0.0020(8)
    C3 0.0607(12) 0.0352(9) 0.0486(10) -0.0071(8) -0.0155(9) -0.0023(8)
    C4 0.0445(10) 0.0335(9) 0.0472(10) -0.0086(7) -0.0076(8) 0.0015(7)
    C5 0.0680(13) 0.0328(9) 0.0643(13) -0.0080(9) -0.0216(10) -0.0052(9)
    C6 0.0648(13) 0.0459(11) 0.0614(13) -0.0106(10) -0.0260(10) -0.0049(9)
    C7 0.0460(10) 0.0353(9) 0.0452(10) -0.0070(8) -0.0064(8) 0.0005(8)
    C8 0.0528(11) 0.0451(11) 0.0455(10) -0.0109(9) -0.0076(9) 0.0002(8)
    C9 0.0759(15) 0.0747(15) 0.0537(13) -0.0151(12) -0.0054(11) -0.0255(11)
    C10 0.103(2) 0.0704(16) 0.0693(15) -0.0232(14) 0.0110(14) -0.0295(13)
    C11 0.0440(10) 0.0400(9) 0.0451(10) -0.0080(8) -0.0133(8) -0.0037(8)
    C12 0.0578(12) 0.0464(11) 0.0538(12) -0.0167(9) -0.0089(9) -0.0021(9)
    C13 0.0585(13) 0.0740(15) 0.0546(12) -0.0248(11) -0.0043(10) -0.0063(11)
    C14 0.0476(12) 0.0792(16) 0.0636(14) -0.0096(11) -0.0062(10) -0.0228(12)
    C15 0.0527(12) 0.0503(12) 0.0711(14) -0.0013(9) -0.0198(11) -0.0152(10)
    C16 0.0443(10) 0.0391(10) 0.0541(11) -0.0071(8) -0.0174(9) -0.0060(8)
    C17 0.0478(10) 0.0353(9) 0.0517(11) -0.0106(8) -0.0213(9) 0.0054(8)
    C18 0.0609(13) 0.0556(12) 0.0571(12) -0.0196(10) -0.0153(10) 0.0115(10)
    O5 0.1034(15) 0.0657(12) 0.1168(16) 0.0254(10) 0.0128(12) -0.0075(11)
    O6 0.0697(11) 0.1044(14) 0.0695(11) 0.0060(10) 0.0141(9) -0.0099(10)
    O7 0.0714(10) 0.0590(9) 0.0667(10) -0.0101(8) 0.0210(8) -0.0078(7)
    O8 0.0604(9) 0.0589(9) 0.0490(8) -0.0115(7) 0.0058(6) 0.0084(6)
    N6 0.0516(11) 0.0700(13) 0.0706(13) 0.0063(9) -0.0063(9) -0.0125(10)
    N7 0.0593(10) 0.0367(8) 0.0506(9) -0.0082(7) 0.0080(8) 0.0000(7)
    N8 0.0550(9) 0.0439(9) 0.0438(9) -0.0130(7) 0.0013(7) -0.0032(7)
    N9 0.0535(9) 0.0387(8) 0.0454(9) -0.0110(7) 0.0008(7) -0.0062(7)
    N10 0.0554(10) 0.0417(9) 0.0668(11) -0.0118(8) 0.0070(8) -0.0069(8)
    C19 0.0433(10) 0.0530(11) 0.0510(11) -0.0007(9) -0.0054(9) -0.0089(9)
    C20 0.0653(13) 0.0416(11) 0.0602(13) 0.0019(10) -0.0108(11) 0.0016(9)
    C21 0.0626(13) 0.0472(11) 0.0490(11) -0.0103(9) -0.0011(9) 0.0029(9)
    C22 0.0460(10) 0.0383(9) 0.0447(10) -0.0080(8) -0.0037(8) -0.0034(8)
    C23 0.0557(12) 0.0406(10) 0.0583(12) -0.0108(9) 0.0057(9) 0.0011(9)
    C24 0.0501(11) 0.0577(12) 0.0520(11) -0.0130(9) 0.0040(9) -0.0022(9)
    C25 0.0539(11) 0.0405(10) 0.0447(10) -0.0119(9) -0.0011(9) -0.0045(8)
    C26 0.0592(12) 0.0468(11) 0.0448(11) -0.0154(9) 0.0009(9) -0.0065(9)
    C27 0.0709(14) 0.0708(14) 0.0454(11) -0.0218(12) 0.0005(10) 0.0091(10)
    C28 0.0934(19) 0.0759(17) 0.0727(16) -0.0212(14) -0.0039(14) 0.0217(13)
    C29 0.0490(11) 0.0492(11) 0.0506(11) -0.0150(9) -0.0033(9) 0.0013(9)
    C30 0.0691(14) 0.0624(13) 0.0635(13) -0.0243(11) -0.0095(11) -0.0038(11)
    C31 0.0830(18) 0.096(2) 0.0718(16) -0.0378(16) -0.0268(14) 0.0076(14)
    C32 0.0745(17) 0.101(2) 0.091(2) -0.0273(16) -0.0336(15) 0.0261(17)
    C33 0.0617(14) 0.0619(14) 0.0919(18) -0.0097(11) -0.0118(13) 0.0203(13)
    C34 0.0482(11) 0.0489(11) 0.0655(13) -0.0144(9) -0.0007(10) 0.0026(10)
    C35 0.0497(11) 0.0435(11) 0.0515(11) -0.0152(9) 0.0084(9) -0.0085(8)
    C36 0.0787(15) 0.0666(14) 0.0546(13) -0.0289(12) -0.0007(11) -0.0142(10)
_geom_special_details
;
All e.s.d.'s (except the e.s.d. in the dihedral angle between two l.s. planes)
are estimated using the full covariance matrix. The cell e.s.d.'s are taken
into account individually in the estimation of e.s.d.'s in distances, angles
and torsion angles; correlations between e.s.d.'s in cell parameters are only
used when they are defined by crystal symmetry. An approximate (isotropic)
treatment of cell e.s.d.'s is used for estimating e.s.d.'s involving l.s.
planes.
;
loop_
    _geom_bond_atom_site_label_1
    _geom_bond_atom_site_label_2
    _geom_bond_site_symmetry_2
    _geom_bond_distance
    _geom_bond_publ_flag
    O1 N1 . 1.217(2) ?
    O2 N1 . 1.218(2) ?
    O3 C8 . 1.207(2) ?
    O4 C8 . 1.328(2) ?
    O4 C9 . 1.452(2) ?
    N1 C1 . 1.466(2) ?
    N2 N3 . 1.337(2) ?
    N2 C4 . 1.395(2) ?
    N2 HN2 . 0.8600 ?
    N3 C7 . 1.285(2) ?
    N4 C17 . 1.386(2) ?
    N4 C11 . 1.401(2) ?
    N4 C7 . 1.423(2) ?
    N5 C17 . 1.309(2) ?
    N5 C16 . 1.397(2) ?
    C1 C6 . 1.380(3) ?
    C1 C2 . 1.381(3) ?
    C2 C3 . 1.378(3) ?
    C2 H2 . 0.9300 ?
    C3 C4 . 1.391(2) ?
    C3 H3 . 0.9300 ?
    C4 C5 . 1.390(3) ?
    C5 C6 . 1.374(3) ?
    C5 H5 . 0.9300 ?
    C6 H6 . 0.9300 ?
    C7 C8 . 1.487(3) ?
    C9 C10 . 1.498(3) ?
    C9 H9A . 0.9700 ?
    C9 H9B . 0.9700 ?
    C10 H10A . 0.9600 ?
    C10 H10B . 0.9600 ?
    C10 H10C . 0.9600 ?
    C11 C12 . 1.385(3) ?
    C11 C16 . 1.393(2) ?
    C12 C13 . 1.388(3) ?
    C12 H12 . 0.9300 ?
    C13 C14 . 1.384(3) ?
    C13 H13 . 0.9300 ?
    C14 C15 . 1.379(3) ?
    C14 H14 . 0.9300 ?
    C15 C16 . 1.392(3) ?
    C15 H15 . 0.9300 ?
    C17 C18 . 1.485(3) ?
    C18 H18A . 0.9600 ?
    C18 H18B . 0.9600 ?
    C18 H18C . 0.9600 ?
    O5 N6 . 1.226(2) ?
    O6 N6 . 1.220(2) ?
    O7 C26 . 1.200(2) ?
    O8 C26 . 1.331(2) ?
    O8 C27 . 1.455(2) ?
    N6 C19 . 1.471(3) ?
    N7 N8 . 1.342(2) ?
    N7 C22 . 1.392(2) ?
    N7 HN7 . 0.8600 ?
    N8 C25 . 1.288(2) ?
    N9 C35 . 1.383(2) ?
    N9 C29 . 1.403(2) ?
    N9 C25 . 1.422(2) ?
    N10 C35 . 1.309(3) ?
    N10 C34 . 1.397(3) ?
    C19 C20 . 1.378(3) ?
    C19 C24 . 1.382(3) ?
    C20 C21 . 1.377(3) ?
    C20 H20 . 0.9300 ?
    C21 C22 . 1.390(3) ?
    C21 H21 . 0.9300 ?
    C22 C23 . 1.397(3) ?
    C23 C24 . 1.378(3) ?
    C23 H23 . 0.9300 ?
    C24 H24 . 0.9300 ?
    C25 C26 . 1.490(3) ?
    C27 C28 . 1.485(3) ?
    C27 H27A . 0.9700 ?
    C27 H27B . 0.9700 ?
    C28 H28A . 0.9600 ?
    C28 H28B . 0.9600 ?
    C28 H28C . 0.9600 ?
    C29 C30 . 1.387(3) ?
    C29 C34 . 1.396(3) ?
    C30 C31 . 1.380(3) ?
    C30 H30 . 0.9300 ?
    C31 C32 . 1.382(4) ?
    C31 H31 . 0.9300 ?
    C32 C33 . 1.375(4) ?
    C32 H32 . 0.9300 ?
    C33 C34 . 1.394(3) ?
    C33 H33 . 0.9300 ?
    C35 C36 . 1.477(3) ?
    C36 H36A . 0.9600 ?
    C36 H36B . 0.9600 ?
    C36 H36C . 0.9600 ?
loop_
    _geom_angle_atom_site_label_1
    _geom_angle_atom_site_label_2
    _geom_angle_atom_site_label_3
    _geom_angle_site_symmetry_1
    _geom_angle_site_symmetry_3
    _geom_angle
    _geom_angle_publ_flag
    C8 O4 C9 . . 116.83(16) ?
    O1 N1 O2 . . 122.68(18) ?
    O1 N1 C1 . . 118.63(17) ?
    O2 N1 C1 . . 118.68(17) ?
    N3 N2 C4 . . 118.31(14) ?
    N3 N2 HN2 . . 120.8 ?
    C4 N2 HN2 . . 120.8 ?
    C7 N3 N2 . . 119.99(15) ?
    C17 N4 C11 . . 106.86(14) ?
    C17 N4 C7 . . 129.14(15) ?
    C11 N4 C7 . . 123.94(15) ?
    C17 N5 C16 . . 105.97(14) ?
    C6 C1 C2 . . 121.48(17) ?
    C6 C1 N1 . . 119.75(17) ?
    C2 C1 N1 . . 118.76(16) ?
    C3 C2 C1 . . 119.47(17) ?
    C3 C2 H2 . . 120.3 ?
    C1 C2 H2 . . 120.3 ?
    C2 C3 C4 . . 119.62(17) ?
    C2 C3 H3 . . 120.2 ?
    C4 C3 H3 . . 120.2 ?
    C5 C4 C3 . . 120.12(17) ?
    C5 C4 N2 . . 118.87(16) ?
    C3 C4 N2 . . 120.99(16) ?
    C6 C5 C4 . . 120.21(17) ?
    C6 C5 H5 . . 119.9 ?
    C4 C5 H5 . . 119.9 ?
    C5 C6 C1 . . 119.08(18) ?
    C5 C6 H6 . . 120.5 ?
    C1 C6 H6 . . 120.5 ?
    N3 C7 N4 . . 123.59(16) ?
    N3 C7 C8 . . 118.85(16) ?
    N4 C7 C8 . . 117.48(15) ?
    O3 C8 O4 . . 125.28(18) ?
    O3 C8 C7 . . 123.09(17) ?
    O4 C8 C7 . . 111.63(16) ?
    O4 C9 C10 . . 106.55(19) ?
    O4 C9 H9A . . 110.4 ?
    C10 C9 H9A . . 110.4 ?
    O4 C9 H9B . . 110.4 ?
    C10 C9 H9B . . 110.4 ?
    H9A C9 H9B . . 108.6 ?
    C9 C10 H10A . . 109.5 ?
    C9 C10 H10B . . 109.5 ?
    H10A C10 H10B . . 109.5 ?
    C9 C10 H10C . . 109.5 ?
    H10A C10 H10C . . 109.5 ?
    H10B C10 H10C . . 109.5 ?
    C12 C11 C16 . . 122.47(17) ?
    C12 C11 N4 . . 132.62(16) ?
    C16 C11 N4 . . 104.91(16) ?
    C11 C12 C13 . . 116.67(19) ?
    C11 C12 H12 . . 121.7 ?
    C13 C12 H12 . . 121.7 ?
    C14 C13 C12 . . 121.7(2) ?
    C14 C13 H13 . . 119.2 ?
    C12 C13 H13 . . 119.2 ?
    C15 C14 C13 . . 121.2(2) ?
    C15 C14 H14 . . 119.4 ?
    C13 C14 H14 . . 119.4 ?
    C14 C15 C16 . . 118.37(19) ?
    C14 C15 H15 . . 120.8 ?
    C16 C15 H15 . . 120.8 ?
    C15 C16 C11 . . 119.65(19) ?
    C15 C16 N5 . . 130.16(18) ?
    C11 C16 N5 . . 110.17(16) ?
    N5 C17 N4 . . 112.06(17) ?
    N5 C17 C18 . . 125.37(16) ?
    N4 C17 C18 . . 122.57(16) ?
    C17 C18 H18A . . 109.5 ?
    C17 C18 H18B . . 109.5 ?
    H18A C18 H18B . . 109.5 ?
    C17 C18 H18C . . 109.5 ?
    H18A C18 H18C . . 109.5 ?
    H18B C18 H18C . . 109.5 ?
    C26 O8 C27 . . 115.74(16) ?
    O6 N6 O5 . . 123.4(2) ?
    O6 N6 C19 . . 118.66(19) ?
    O5 N6 C19 . . 117.9(2) ?
    N8 N7 C22 . . 118.60(15) ?
    N8 N7 HN7 . . 120.7 ?
    C22 N7 HN7 . . 120.7 ?
    C25 N8 N7 . . 119.93(16) ?
    C35 N9 C29 . . 106.74(15) ?
    C35 N9 C25 . . 127.53(16) ?
    C29 N9 C25 . . 125.29(15) ?
    C35 N10 C34 . . 106.03(16) ?
    C20 C19 C24 . . 121.67(18) ?
    C20 C19 N6 . . 118.98(19) ?
    C24 C19 N6 . . 119.29(19) ?
    C21 C20 C19 . . 119.52(18) ?
    C21 C20 H20 . . 120.2 ?
    C19 C20 H20 . . 120.2 ?
    C20 C21 C22 . . 120.00(19) ?
    C20 C21 H21 . . 120.0 ?
    C22 C21 H21 . . 120.0 ?
    C21 C22 N7 . . 121.86(17) ?
    C21 C22 C23 . . 119.56(17) ?
    N7 C22 C23 . . 118.55(16) ?
    C24 C23 C22 . . 120.53(18) ?
    C24 C23 H23 . . 119.7 ?
    C22 C23 H23 . . 119.7 ?
    C23 C24 C19 . . 118.72(18) ?
    C23 C24 H24 . . 120.6 ?
    C19 C24 H24 . . 120.6 ?
    N8 C25 N9 . . 124.46(17) ?
    N8 C25 C26 . . 119.50(17) ?
    N9 C25 C26 . . 115.93(16) ?
    O7 C26 O8 . . 125.24(18) ?
    O7 C26 C25 . . 121.83(19) ?
    O8 C26 C25 . . 112.93(17) ?
    O8 C27 C28 . . 107.56(18) ?
    O8 C27 H27A . . 110.2 ?
    C28 C27 H27A . . 110.2 ?
    O8 C27 H27B . . 110.2 ?
    C28 C27 H27B . . 110.2 ?
    H27A C27 H27B . . 108.5 ?
    C27 C28 H28A . . 109.5 ?
    C27 C28 H28B . . 109.5 ?
    H28A C28 H28B . . 109.5 ?
    C27 C28 H28C . . 109.5 ?
    H28A C28 H28C . . 109.5 ?
    H28B C28 H28C . . 109.5 ?
    C30 C29 C34 . . 122.8(2) ?
    C30 C29 N9 . . 132.18(18) ?
    C34 C29 N9 . . 104.98(17) ?
    C31 C30 C29 . . 116.2(2) ?
    C31 C30 H30 . . 121.9 ?
    C29 C30 H30 . . 121.9 ?
    C30 C31 C32 . . 122.1(2) ?
    C30 C31 H31 . . 119.0 ?
    C32 C31 H31 . . 119.0 ?
    C33 C32 C31 . . 121.4(2) ?
    C33 C32 H32 . . 119.3 ?
    C31 C32 H32 . . 119.3 ?
    C32 C33 C34 . . 118.3(2) ?
    C32 C33 H33 . . 120.9 ?
    C34 C33 H33 . . 120.9 ?
    C33 C34 C29 . . 119.3(2) ?
    C33 C34 N10 . . 130.8(2) ?
    C29 C34 N10 . . 109.93(18) ?
    N10 C35 N9 . . 112.28(18) ?
    N10 C35 C36 . . 125.24(18) ?
    N9 C35 C36 . . 122.47(18) ?
    C35 C36 H36A . . 109.5 ?
    C35 C36 H36B . . 109.5 ?
    H36A C36 H36B . . 109.5 ?
    C35 C36 H36C . . 109.5 ?
    H36A C36 H36C . . 109.5 ?
    H36B C36 H36C . . 109.5 ?
loop_
    _geom_torsion_atom_site_label_1
    _geom_torsion_atom_site_label_2
    _geom_torsion_atom_site_label_3
    _geom_torsion_atom_site_label_4
    _geom_torsion_site_symmetry_1
    _geom_torsion_site_symmetry_2
    _geom_torsion_site_symmetry_3
    _geom_torsion_site_symmetry_4
    _geom_torsion
    _geom_torsion_publ_flag
    C4 N2 N3 C7 . . . . 179.34(16) ?
    O1 N1 C1 C6 . . . . -172.27(19) ?
    O2 N1 C1 C6 . . . . 6.6(3) ?
    O1 N1 C1 C2 . . . . 8.6(3) ?
    O2 N1 C1 C2 . . . . -172.50(19) ?
    C6 C1 C2 C3 . . . . 0.6(3) ?
    N1 C1 C2 C3 . . . . 179.68(17) ?
    C1 C2 C3 C4 . . . . 0.5(3) ?
    C2 C3 C4 C5 . . . . -1.0(3) ?
    C2 C3 C4 N2 . . . . -179.60(17) ?
    N3 N2 C4 C5 . . . . 173.32(16) ?
    N3 N2 C4 C3 . . . . -8.1(3) ?
    C3 C4 C5 C6 . . . . 0.3(3) ?
    N2 C4 C5 C6 . . . . 178.94(18) ?
    C4 C5 C6 C1 . . . . 0.8(3) ?
    C2 C1 C6 C5 . . . . -1.3(3) ?
    N1 C1 C6 C5 . . . . 179.64(18) ?
    N2 N3 C7 N4 . . . . -6.2(3) ?
    N2 N3 C7 C8 . . . . 177.09(15) ?
    C17 N4 C7 N3 . . . . 116.7(2) ?
    C11 N4 C7 N3 . . . . -66.5(2) ?
    C17 N4 C7 C8 . . . . -66.6(2) ?
    C11 N4 C7 C8 . . . . 110.17(19) ?
    C9 O4 C8 O3 . . . . 1.4(3) ?
    C9 O4 C8 C7 . . . . -179.17(16) ?
    N3 C7 C8 O3 . . . . 179.47(19) ?
    N4 C7 C8 O3 . . . . 2.6(3) ?
    N3 C7 C8 O4 . . . . 0.0(2) ?
    N4 C7 C8 O4 . . . . -176.83(15) ?
    C8 O4 C9 C10 . . . . -173.35(18) ?
    C17 N4 C11 C12 . . . . 179.24(19) ?
    C7 N4 C11 C12 . . . . 1.9(3) ?
    C17 N4 C11 C16 . . . . -0.09(18) ?
    C7 N4 C11 C16 . . . . -177.45(15) ?
    C16 C11 C12 C13 . . . . 1.2(3) ?
    N4 C11 C12 C13 . . . . -178.02(18) ?
    C11 C12 C13 C14 . . . . 0.2(3) ?
    C12 C13 C14 C15 . . . . -0.8(3) ?
    C13 C14 C15 C16 . . . . 0.0(3) ?
    C14 C15 C16 C11 . . . . 1.4(3) ?
    C14 C15 C16 N5 . . . . 179.41(18) ?
    C12 C11 C16 C15 . . . . -2.0(3) ?
    N4 C11 C16 C15 . . . . 177.39(16) ?
    C12 C11 C16 N5 . . . . 179.57(16) ?
    N4 C11 C16 N5 . . . . -1.01(19) ?
    C17 N5 C16 C15 . . . . -176.41(19) ?
    C17 N5 C16 C11 . . . . 1.77(19) ?
    C16 N5 C17 N4 . . . . -1.85(19) ?
    C16 N5 C17 C18 . . . . 177.58(17) ?
    C11 N4 C17 N5 . . . . 1.26(19) ?
    C7 N4 C17 N5 . . . . 178.44(16) ?
    C11 N4 C17 C18 . . . . -178.19(16) ?
    C7 N4 C17 C18 . . . . -1.0(3) ?
    C22 N7 N8 C25 . . . . -176.61(17) ?
    O6 N6 C19 C20 . . . . 173.9(2) ?
    O5 N6 C19 C20 . . . . -6.2(3) ?
    O6 N6 C19 C24 . . . . -3.6(3) ?
    O5 N6 C19 C24 . . . . 176.4(2) ?
    C24 C19 C20 C21 . . . . 0.0(3) ?
    N6 C19 C20 C21 . . . . -177.33(19) ?
    C19 C20 C21 C22 . . . . -0.2(3) ?
    C20 C21 C22 N7 . . . . 177.85(19) ?
    C20 C21 C22 C23 . . . . -0.1(3) ?
    N8 N7 C22 C21 . . . . 3.0(3) ?
    N8 N7 C22 C23 . . . . -178.99(17) ?
    C21 C22 C23 C24 . . . . 0.6(3) ?
    N7 C22 C23 C24 . . . . -177.45(19) ?
    C22 C23 C24 C19 . . . . -0.7(3) ?
    C20 C19 C24 C23 . . . . 0.4(3) ?
    N6 C19 C24 C23 . . . . 177.78(19) ?
    N7 N8 C25 N9 . . . . 4.8(3) ?
    N7 N8 C25 C26 . . . . -179.04(17) ?
    C35 N9 C25 N8 . . . . -118.9(2) ?
    C29 N9 C25 N8 . . . . 69.7(3) ?
    C35 N9 C25 C26 . . . . 64.9(2) ?
    C29 N9 C25 C26 . . . . -106.5(2) ?
    C27 O8 C26 O7 . . . . -1.3(3) ?
    C27 O8 C26 C25 . . . . 178.91(16) ?
    N8 C25 C26 O7 . . . . -171.24(19) ?
    N9 C25 C26 O7 . . . . 5.2(3) ?
    N8 C25 C26 O8 . . . . 8.5(3) ?
    N9 C25 C26 O8 . . . . -175.03(15) ?
    C26 O8 C27 C28 . . . . 172.01(18) ?
    C35 N9 C29 C30 . . . . -178.4(2) ?
    C25 N9 C29 C30 . . . . -5.6(3) ?
    C35 N9 C29 C34 . . . . 0.89(19) ?
    C25 N9 C29 C34 . . . . 173.76(17) ?
    C34 C29 C30 C31 . . . . 0.5(3) ?
    N9 C29 C30 C31 . . . . 179.8(2) ?
    C29 C30 C31 C32 . . . . -1.3(4) ?
    C30 C31 C32 C33 . . . . 0.8(4) ?
    C31 C32 C33 C34 . . . . 0.5(4) ?
    C32 C33 C34 C29 . . . . -1.2(3) ?
    C32 C33 C34 N10 . . . . -179.9(2) ?
    C30 C29 C34 C33 . . . . 0.7(3) ?
    N9 C29 C34 C33 . . . . -178.74(18) ?
    C30 C29 C34 N10 . . . . 179.64(18) ?
    N9 C29 C34 N10 . . . . 0.2(2) ?
    C35 N10 C34 C33 . . . . 177.5(2) ?
    C35 N10 C34 C29 . . . . -1.3(2) ?
    C34 N10 C35 N9 . . . . 1.9(2) ?
    C34 N10 C35 C36 . . . . -176.71(18) ?
    C29 N9 C35 N10 . . . . -1.8(2) ?
    C25 N9 C35 N10 . . . . -174.49(17) ?
    C29 N9 C35 C36 . . . . 176.86(17) ?
    C25 N9 C35 C36 . . . . 4.2(3) ?
loop_
    _geom_hbond_atom_site_label_D
    _geom_hbond_atom_site_label_H
    _geom_hbond_atom_site_label_A
    _geom_hbond_site_symmetry_A
    _geom_hbond_distance_DH
    _geom_hbond_distance_HA
    _geom_hbond_distance_DA
    _geom_hbond_angle_DHA
    N2 HN2 N5 2_666 0.860 2.193 2.954(2) 147.49
    N7 HN7 N10 2_575 0.860 2.190 2.967(2) 150.16
data_global
_journal_date_recd_electronic     2011-06-06
_journal_date_accepted     2011-06-07
_journal_name_full     'Acta Crystallographica, Section E'
_journal_year     2011
_journal_volume     67
_journal_issue      7
_journal_page_first     o1648
_journal_page_last     o1648
_journal_paper_category     QO
_journal_coeditor_code     IS2730
_publ_contact_author_name     'Professor E. H. Soumhi'
_publ_contact_author_address
;
Equipe de Chimie des Mat\'eriaux et de l'Environnement
FSTG-Marrakech
Universit\'e Cadi Ayyad
Boulevard Abdelkrim Khattabi
BP 549
Marrakech
Morocco
;
_publ_contact_author_email     eh_soumhi@yahoo.fr
_publ_contact_author_fax     '212 524 43 31 70'
_publ_contact_author_phone     '212 524 43 31 63'
_publ_section_title
;
<i>N</i>-Paranitroph\'enylhydrazono-\a-(2-m\'ethylbenzimidazol-1-yl)glyoxylate
d'\'ethyle
;
loop_
    _publ_author_name
    _publ_author_address
    'Boudina, Aicha'
;
Equipe de Chimie des H\'et\'erocycles et Valorisation des Extraits des Plantes
Facult\'e des Sciences-Semlalia
Universit\'e Cadi Ayyad
Boulevard Abdelkrim Khattabi
BP 2390
40001 Marrakech
Maroc
;
    'Baouid, Abdesselam'
;
Equipe de Chimie des H\'et\'erocycles et Valorisation des Extraits des Plantes
Facult\'e des Sciences-Semlalia
Universit\'e Cadi Ayyad
Boulevard Abdelkrim Khattabi
BP 2390
40001 Marrakech
Maroc
;
    'Driss, Mohamed'
;
Laboratoire de Mat\'eriaux et Cristallochimie
Facult\'e des Sciences de Tunis
Universit\'e de Tunis El Manar
2092 El Manar II Tunis
Tunisie
;
    'Soumhi, El Hassane'
;
Equipe de Chimie des Mat\'eriaux et de l'Environnement
FSTG-Marrakech
Universit\'e Cadi Ayyad
Boulevard Abdelkrim Khattabi
BP 549
Marrakech
Maroc
;
