# Supplementary material for: N-Paranitrophénylhydrazono-α-(2-méthyl­benzimidazol-1-yl)glyoxylate d’éthyle
Source: Acta Crystallogr Sect E Struct Rep Online. 2011 Jun 11;67(Pt 7):o1569. doi: 10.1107/S1600536811022148 (PMC3151888; doi:10.1107/S1600536811022148)
Supplement: Supplementary file 2 [file e-67-o1569-Isup2.hkl]

#
# h,k,l, Fc-squared, Fo-squared, sigma(Fo-squared) and status flag
#
data_I
_shelx_title '  hass32 in P -1'
_shelx_refln_list_code          4
_shelx_F_calc_maximum      217.97
_exptl_crystal_F_000       768.00
_reflns_d_resolution_high  0.7832
 
loop_
 _symmetry_equiv_pos_as_xyz
 'x, y, z'
 '-x, -y, -z'
 
_cell_length_a     8.2689
_cell_length_b    11.5232
_cell_length_c    19.8532
_cell_angle_alpha  87.438
_cell_angle_beta   80.673
_cell_angle_gamma  76.797
 
_shelx_F_squared_multiplier     1.000
 
loop_
 _refln_index_h
 _refln_index_k
 _refln_index_l
 _refln_F_squared_calc
 _refln_F_squared_meas
 _refln_F_squared_sigma
 _refln_observed_status
   1   0   0       19.14       18.85      1.01 o
   2   0   0      352.42      317.25      4.47 o
   3   0   0       85.97       78.06      6.59 o
   4   0   0        9.61        9.39      3.83 o
   5   0   0      205.23      227.67      7.35 o
   6   0   0      514.94      527.98     10.34 o
   7   0   0      111.56      105.76      8.78 o
   8   0   0        1.31       -4.40      4.40 o
   9   0   0       20.70       25.22      2.44 o
  10   0   0        0.38        0.74      5.59 o
  -9   1   0        0.05        4.45      5.17 o
  -8   1   0        6.53       11.83      4.51 o
  -7   1   0      101.82       86.83      4.84 o
  -6   1   0       11.19        5.06      4.07 o
  -5   1   0      307.38      377.79     13.92 o
  -4   1   0      335.46      339.84      6.72 o
  -3   1   0      541.43      524.67     22.80 o
  -2   1   0       30.94       27.85      1.67 o
  -1   1   0      165.40      171.63      8.01 o
   0   1   0       33.59       43.68      1.18 o
   1   1   0     2514.92     2573.03     14.17 o
   2   1   0      152.28      171.35      3.50 o
   3   1   0      549.91      623.90      7.21 o
   4   1   0       18.57       24.29      1.50 o
   5   1   0       16.29       19.25      1.24 o
   6   1   0        0.52        2.62      5.95 o
   7   1   0      178.10      186.78      7.31 o
   8   1   0       19.65       24.16      7.00 o
   9   1   0       31.44       32.88      2.51 o
  10   1   0        0.05       -1.07      5.50 o
  -9   2   0        2.59        6.45      7.44 o
  -8   2   0       22.94       23.39      3.01 o
  -7   2   0        0.64       -5.49      5.83 o
  -6   2   0       57.30       53.95      4.04 o
  -5   2   0      322.61      341.55     11.57 o
  -4   2   0      405.13      446.34     11.35 o
  -3   2   0      516.16      486.19     10.19 o
  -2   2   0      966.27      975.15     12.14 o
  -1   2   0      232.62      227.06      5.37 o
   0   2   0     7430.01     7217.78     90.24 o
   1   2   0       95.98       84.03      3.31 o
   2   2   0     1629.62     1615.31     13.88 o
   3   2   0      897.78      837.86     12.03 o
   4   2   0       16.74       21.92      1.55 o
   5   2   0       99.74       99.99      6.59 o
   6   2   0        0.26        0.00      3.98 o
   7   2   0        3.05        8.99      5.27 o
   8   2   0       11.38       15.48      6.53 o
   9   2   0       63.84       69.52      4.79 o
  10   2   0       45.56       43.17      4.16 o
  -9   3   0       16.84       18.58      3.71 o
  -8   3   0       11.94       19.12      3.11 o
  -7   3   0        3.66       -7.25      7.25 o
  -6   3   0        8.60        8.97      5.73 o
  -5   3   0       80.87       69.40      5.32 o
  -4   3   0        2.77       -3.23      4.17 o
  -3   3   0      355.64      334.45      9.37 o
  -2   3   0       32.82       36.49      3.05 o
  -1   3   0        6.69        7.78      1.12 o
   0   3   0       12.72       10.19      1.07 o
   1   3   0     3394.49     3396.23     19.73 o
   2   3   0     1350.13     1361.42     13.98 o
   3   3   0      544.27      574.14     10.59 o
   4   3   0      146.50      126.64      6.31 o
   5   3   0       39.78       32.36      2.66 o
   6   3   0        8.37        0.00      4.89 o
   7   3   0        0.10       -5.21      5.26 o
   8   3   0       16.66       17.50      2.72 o
   9   3   0        1.14       -8.27      8.27 o
  10   3   0       39.42       41.68      4.32 o
  -9   4   0        0.33       -6.42      7.59 o
  -8   4   0       67.82       77.32      5.75 o
  -7   4   0      114.43      100.48      6.76 o
  -6   4   0       43.57       58.92      4.40 o
  -5   4   0        3.27        2.77      5.05 o
  -4   4   0      367.19      389.90     11.73 o
  -3   4   0       80.35       66.04      4.41 o
  -2   4   0      273.32      276.92      8.13 o
  -1   4   0       43.63       38.66      2.71 o
   0   4   0       13.91        7.40      3.01 o
   1   4   0     1117.91     1009.91     12.56 o
   2   4   0       47.24       50.63      3.33 o
   3   4   0       24.56       26.79      2.29 o
   4   4   0       22.57       28.52      2.22 o
   5   4   0     1084.57     1066.19     18.37 o
   6   4   0        0.02       -0.36      5.09 o
   7   4   0        4.88       -2.04      5.57 o
   8   4   0       23.95       19.40      2.76 o
   9   4   0        0.22       -5.19      6.70 o
  10   4   0      160.77      158.58     10.91 o
  -8   5   0       37.34       32.44      3.77 o
  -7   5   0        0.77       -2.53      6.47 o
  -6   5   0      233.24      212.16     12.50 o
  -5   5   0        0.12       -6.10      6.10 o
  -4   5   0      347.77      361.69     12.59 o
  -3   5   0      160.78      154.48      7.68 o
  -2   5   0       35.81       36.18      3.26 o
  -1   5   0      915.42      983.53     15.17 o
   0   5   0      268.36      260.50      7.90 o
   1   5   0       77.60       70.35      4.64 o
   2   5   0        6.53        7.67      3.14 o
   3   5   0       25.48       27.46      2.40 o
   4   5   0       38.23       32.98      2.47 o
   5   5   0      279.34      293.31     10.63 o
   6   5   0        2.26        6.24      5.61 o
   7   5   0       12.32        7.97      5.46 o
   8   5   0       78.25       89.90      6.56 o
   9   5   0       32.90       31.50      3.64 o
  10   5   0       16.70       15.48      9.74 o
  -8   6   0        0.19        1.25      7.85 o
  -7   6   0        1.51        3.81      7.07 o
  -6   6   0       93.44       83.88      6.63 o
  -5   6   0      672.79      659.03     18.76 o
  -4   6   0       42.29       47.25      3.45 o
  -3   6   0       26.41       21.97      2.39 o
  -2   6   0      152.38      177.40      8.00 o
  -1   6   0       32.38       27.23      1.90 o
   0   6   0       67.72       53.88      3.98 o
   1   6   0       10.89        7.90      4.31 o
   2   6   0      456.84      474.26     11.16 o
   3   6   0      144.35      142.10      7.11 o
   4   6   0       51.88       61.49      4.27 o
   5   6   0       61.16       67.66      5.13 o
   6   6   0       64.82       68.32      6.08 o
   7   6   0       25.09        8.74      6.97 o
   8   6   0        0.96        4.64      6.62 o
   9   6   0        2.25       -7.97      7.97 o
  10   6   0        2.36        6.85      7.44 o
  -7   7   0        0.44       -7.58      7.58 o
  -6   7   0       14.53       12.18      3.06 o
  -5   7   0      160.21      155.98     11.42 o
  -4   7   0      768.45      732.03     19.16 o
  -3   7   0        6.45       -5.37      5.43 o
  -2   7   0       12.25       10.11      4.81 o
  -1   7   0       44.77       32.45      2.09 o
   0   7   0       10.62        5.34      4.78 o
   1   7   0      349.45      366.10     10.95 o
   2   7   0     2596.31     2626.95     27.78 o
   3   7   0       26.78       31.44      2.52 o
   4   7   0       23.90       28.76      2.23 o
   5   7   0       10.63       14.12      2.11 o
   6   7   0       88.41       84.23      6.52 o
   7   7   0        1.45        0.95      5.96 o
   8   7   0        0.09        2.68      5.99 o
   9   7   0       45.93       51.02      4.67 o
  10   7   0       16.85       18.95      8.85 o
  -7   8   0        1.55       -5.06      8.15 o
  -6   8   0        9.70        6.11      3.11 o
  -5   8   0       11.10        1.00      7.43 o
  -4   8   0      394.79      398.80     15.45 o
  -3   8   0      735.32      694.18     18.64 o
  -2   8   0        2.86        9.70      4.78 o
  -1   8   0        3.44        0.00      5.24 o
   0   8   0        1.73       -2.30      4.09 o
   1   8   0       61.71       71.17      5.32 o
   2   8   0      494.84      519.74     13.89 o
   3   8   0        6.28        6.88      4.94 o
   4   8   0       55.16       49.84      4.16 o
   5   8   0       87.83       83.50      6.36 o
   6   8   0        0.07        8.02      5.12 o
   7   8   0       10.05       14.01      2.62 o
   8   8   0       22.13        5.62      7.37 o
   9   8   0       77.70       65.76      6.15 o
  -6   9   0        0.09        7.45      6.45 o
  -5   9   0       12.18       11.97      3.17 o
  -4   9   0        0.48       -5.12      6.06 o
  -3   9   0        0.08        2.72      5.97 o
  -2   9   0       28.19       28.31      2.77 o
  -1   9   0       14.28       20.11      2.42 o
   0   9   0        3.77       -2.27      5.34 o
   1   9   0      183.19      188.79     10.04 o
   2   9   0       23.36       22.25      2.53 o
   3   9   0      268.61      295.74     11.90 o
   4   9   0      120.22      120.36      7.62 o
   5   9   0       44.48       56.17      4.30 o
   6   9   0       19.67       24.53      2.78 o
   7   9   0        0.34       -5.88      5.88 o
   8   9   0        2.10        5.93      6.92 o
   9   9   0        6.43       10.75      8.33 o
  -5  10   0        0.00        4.86      6.87 o
  -4  10   0        7.21       15.62      6.50 o
  -3  10   0        0.10        6.59      5.14 o
  -2  10   0      208.34      210.55     11.68 o
  -1  10   0        1.05        0.45      5.10 o
   0  10   0        0.30       -5.84      5.84 o
   1  10   0        5.55       10.77      5.58 o
   2  10   0       19.06       13.52      2.34 o
   3  10   0        1.09        0.44      5.71 o
   4  10   0      197.48      183.99     11.72 o
   5  10   0       14.67       21.83      2.67 o
   6  10   0        1.92        2.01      2.77 o
   7  10   0       96.35      109.35      8.49 o
   8  10   0        4.19       -6.35      8.57 o
   9  10   0        0.08       -2.11      7.83 o
  -4  11   0        8.23       13.56      8.09 o
  -3  11   0       12.17        3.39      7.70 o
  -2  11   0        0.16       -6.46      6.46 o
  -1  11   0       99.13       92.72      7.98 o
   0  11   0        6.07        3.92      6.39 o
   1  11   0       32.36       39.21      3.54 o
   2  11   0        0.06       -3.71      5.40 o
   3  11   0        6.89       12.25      5.92 o
   4  11   0        6.43        6.50      6.26 o
   5  11   0       28.11       21.52      3.06 o
   6  11   0       16.76        7.41      8.03 o
   7  11   0       11.49       16.71      8.24 o
   8  11   0        3.99       -5.41      7.71 o
  -3  12   0        4.74        8.14      7.22 o
  -2  12   0        2.64        6.71      7.14 o
  -1  12   0        0.01       -7.29      7.29 o
   0  12   0        2.91       -1.66      5.97 o
   1  12   0        2.48       -6.35      6.74 o
   2  12   0      115.76      124.37      9.78 o
   3  12   0       17.98       16.32      7.75 o
   4  12   0       18.97       21.99      3.05 o
   5  12   0       17.08       23.34      3.34 o
   6  12   0       83.44       85.07      6.79 o
   7  12   0       59.74       56.93      4.35 o
  -2  13   0        2.06        1.36      7.30 o
  -1  13   0        2.16        8.97      6.53 o
   0  13   0        1.39        0.61      6.98 o
   1  13   0       30.50       29.67      3.51 o
   2  13   0        4.87       -2.91      7.43 o
   3  13   0        0.04       -5.87      6.94 o
   4  13   0       29.72       27.13      3.42 o
   5  13   0        1.25       -5.60      7.37 o
   6  13   0        0.00        1.35      6.89 o
   0  14   0        2.37        4.13      7.91 o
   1  14   0       22.16       24.29      3.82 o
   2  14   0        0.14       -5.19      7.04 o
   3  14   0        2.36        5.21      7.53 o
   4  14   0       12.69       13.83      7.66 o
   5  14   0        8.07       -2.05      8.26 o
  -5 -14   1        2.59       -3.43      7.73 o
  -4 -14   1       13.50       11.69      3.37 o
  -3 -14   1       10.22       11.76      8.16 o
  -2 -14   1       15.40       18.21      8.38 o
  -1 -14   1        2.42       -2.70      7.80 o
   0 -14   1        0.34        8.97      7.77 o
  -6 -13   1        5.68       11.37      3.23 o
  -5 -13   1        2.55       11.89      7.21 o
  -4 -13   1       41.98       45.53      3.73 o
  -3 -13   1       80.16       78.10      4.92 o
  -2 -13   1        1.66        3.50      6.40 o
  -1 -13   1        6.42        1.21      7.15 o
   0 -13   1       22.87       22.20      3.39 o
   1 -13   1       11.58        4.49      7.40 o
   2 -13   1        0.04        6.10      7.51 o
  -7 -12   1        5.50        8.94      3.46 o
  -6 -12   1       81.93       80.64      5.96 o
  -5 -12   1       44.55       43.84      3.84 o
  -4 -12   1       32.13       27.33      3.51 o
  -3 -12   1      148.64      134.17      9.49 o
  -2 -12   1       99.79       94.80      7.74 o
  -1 -12   1       38.89       35.30      3.14 o
   0 -12   1        0.14       -0.55      6.19 o
   1 -12   1        0.48        2.30      6.70 o
   2 -12   1        9.21       14.62      7.90 o
   3 -12   1        8.41       17.52      7.45 o
  -8 -11   1        1.90       -4.10      8.02 o
  -7 -11   1        3.00       -4.38      7.31 o
  -6 -11   1        0.71        8.61      6.52 o
  -5 -11   1        0.37        2.07      6.31 o
  -4 -11   1      314.94      297.42     14.15 o
  -3 -11   1       68.68       60.99      3.40 o
  -2 -11   1       20.33       21.34      2.74 o
  -1 -11   1      312.41      291.79     13.42 o
   0 -11   1       37.30       39.26      3.11 o
   1 -11   1        1.14        2.56      6.37 o
   2 -11   1       24.25        7.09      7.09 o
   3 -11   1        1.98       15.21      6.09 o
   4 -11   1      134.06      157.46     10.24 o
   5 -11   1        5.09       12.61      7.99 o
  -8 -10   1        6.77        4.19      3.48 o
  -7 -10   1        3.98       -7.56      7.64 o
  -6 -10   1       57.82       66.35      6.34 o
  -5 -10   1       94.49       94.74      7.41 o
  -4 -10   1       96.25       93.78      7.55 o
  -3 -10   1        7.62        9.74      5.91 o
  -2 -10   1        9.82       11.13      5.20 o
  -1 -10   1      116.87      102.05      6.66 o
   0 -10   1        1.66        5.21      5.10 o
   1 -10   1        0.59        7.71      5.30 o
   2 -10   1        0.74       14.58      6.42 o
   3 -10   1       39.48       44.84      3.12 o
   4 -10   1        2.18        1.67      7.40 o
   5 -10   1        3.52        6.66      7.68 o
  -9  -9   1       38.12       38.38      4.04 o
  -8  -9   1        2.13        5.99      6.51 o
  -7  -9   1        4.25        6.51      5.94 o
  -6  -9   1        8.19       10.73      6.62 o
  -5  -9   1       47.98       46.11      3.67 o
  -4  -9   1       30.49       27.40      2.68 o
  -3  -9   1      171.83      189.08     10.43 o
  -2  -9   1       34.79       47.15      4.41 o
  -1  -9   1       10.88       14.51      2.15 o
   0  -9   1       82.76       75.26      6.04 o
   1  -9   1        9.51        9.30      2.24 o
   2  -9   1      113.13      124.45      8.98 o
   3  -9   1        1.36       -4.97      6.28 o
   4  -9   1        3.44       13.27      5.91 o
   5  -9   1        4.35       -1.65      7.07 o
   6  -9   1       11.35       13.48      3.20 o
  -9  -8   1       11.73       17.95      3.45 o
  -8  -8   1        0.25       -7.23      7.23 o
  -7  -8   1       10.15        7.13      6.75 o
  -6  -8   1       93.34       82.92      6.33 o
  -5  -8   1       78.77       82.41      6.26 o
  -4  -8   1      127.11      123.82      8.43 o
  -3  -8   1        5.75        3.47      4.86 o
  -2  -8   1        0.58        5.74      4.13 o
  -1  -8   1       74.94       83.73      6.66 o
   0  -8   1      231.67      255.81     10.42 o
   1  -8   1       71.87       71.87      5.55 o
   2  -8   1        9.06        6.71      5.48 o
   3  -8   1      234.82      190.74     11.19 o
   4  -8   1       79.54       84.77      6.35 o
   5  -8   1       45.09       45.25      3.18 o
   6  -8   1       11.99        7.37      7.37 o
   7  -8   1        7.40        6.92      7.36 o
  -9  -7   1       13.04       14.38      8.37 o
  -8  -7   1        1.85        8.68      6.47 o
  -7  -7   1       65.50       63.01      5.42 o
  -6  -7   1       15.64       17.90      2.51 o
  -5  -7   1      132.59      132.25      8.03 o
  -4  -7   1       25.48       19.75      2.02 o
  -3  -7   1      199.66      190.34      8.85 o
  -2  -7   1      321.94      317.25     10.37 o
  -1  -7   1       35.53       44.51      3.26 o
   0  -7   1      244.41      268.16      9.76 o
   1  -7   1      468.98      430.36     12.52 o
   2  -7   1        0.97        3.26      4.04 o
   3  -7   1        0.09        6.42      4.79 o
   4  -7   1      372.79      365.98     13.96 o
   5  -7   1      124.73      121.68      7.94 o
   6  -7   1       55.94       53.62      4.24 o
   7  -7   1        2.89        2.91      7.54 o
 -10  -6   1        3.49        1.38      8.37 o
  -9  -6   1        0.52       -8.33      8.33 o
  -8  -6   1      121.45      132.47     10.17 o
  -7  -6   1       40.00       39.57      3.44 o
  -6  -6   1       20.64       13.78      5.69 o
  -5  -6   1        0.25        5.63      4.36 o
  -4  -6   1        0.03       -2.67      4.32 o
  -3  -6   1      114.00      133.85      7.08 o
  -2  -6   1      101.16      108.23      5.89 o
  -1  -6   1      647.36      701.93     13.30 o
   0  -6   1     1373.33     1515.67     19.44 o
   1  -6   1      317.55      396.92     11.03 o
   2  -6   1       46.37       35.91      3.04 o
   3  -6   1      148.65      140.93      7.85 o
   4  -6   1      225.63      221.62     10.87 o
   5  -6   1      684.22      672.37     19.22 o
   6  -6   1        5.55       13.16      7.50 o
   7  -6   1       20.02       15.15      7.46 o
   8  -6   1       21.73       22.70      3.68 o
 -10  -5   1       13.33        4.77      9.00 o
  -9  -5   1       11.29       16.58      6.75 o
  -8  -5   1        7.34        4.04      6.23 o
  -7  -5   1        0.20        2.98      5.53 o
  -6  -5   1        7.60        7.64      2.25 o
  -5  -5   1       53.25       54.09      3.53 o
  -4  -5   1      160.30      154.03      7.70 o
  -3  -5   1      799.46      764.73     13.78 o
  -2  -5   1      108.29       93.44      5.54 o
  -1  -5   1      102.19      109.35      5.43 o
   0  -5   1      304.83      300.59      8.47 o
   1  -5   1      323.16      290.06      8.75 o
   2  -5   1      674.66      589.96     12.54 o
   3  -5   1       52.43       48.19      3.90 o
   4  -5   1      665.35      691.20     16.37 o
   5  -5   1       49.13       46.06      3.83 o
   6  -5   1      182.50      176.16     11.67 o
   7  -5   1       12.08       15.11      7.19 o
   8  -5   1        3.64        7.02      7.72 o
 -10  -4   1        2.17       -9.07      9.07 o
  -9  -4   1       63.07       62.92      4.23 o
  -8  -4   1       13.73       14.86      6.97 o
  -7  -4   1        0.04       -0.41      5.34 o
  -6  -4   1      186.16      176.71      9.53 o
  -5  -4   1       32.99       42.37      3.46 o
  -4  -4   1        8.26       10.12      1.55 o
  -3  -4   1     1364.25     1400.07     17.28 o
  -2  -4   1      779.23      761.23     11.77 o
  -1  -4   1     3313.31     3172.82     22.23 o
   0  -4   1       64.41       69.37      4.25 o
   1  -4   1     2829.69     2889.22     22.91 o
   2  -4   1       14.19       15.21      1.48 o
   3  -4   1      243.58      247.29      8.46 o
   4  -4   1        3.29        8.92      4.31 o
   5  -4   1      197.69      215.33     10.05 o
   6  -4   1      467.47      464.49     15.85 o
   7  -4   1       45.37       50.39      3.94 o
   8  -4   1        1.56        8.82      6.71 o
   9  -4   1        1.19       -0.64      8.09 o
 -10  -3   1        5.73       10.08      7.98 o
  -9  -3   1       16.00        4.06      7.94 o
  -8  -3   1       67.78       81.61      6.08 o
  -7  -3   1        0.74       -3.25      5.51 o
  -6  -3   1        0.97        2.78      4.38 o
  -5  -3   1       11.38       16.63      1.71 o
  -4  -3   1      984.38     1084.51     16.32 o
  -3  -3   1       10.65        9.22      1.28 o
  -2  -3   1        7.98        6.16      2.86 o
  -1  -3   1      117.70      112.65      4.38 o
   0  -3   1     4021.42     3770.84     21.10 o
   1  -3   1        2.61        4.03      1.06 o
   2  -3   1      687.93      648.57     10.99 o
   3  -3   1       59.26       62.04      4.17 o
   4  -3   1       42.32       64.02      4.66 o
   5  -3   1        3.80        7.27      4.69 o
   6  -3   1       35.09       51.86      4.42 o
   7  -3   1       26.55       31.25      2.92 o
   8  -3   1       12.89       16.69      7.70 o
   9  -3   1        0.37       -3.64      6.98 o
 -10  -2   1        0.88        7.35      7.83 o
  -9  -2   1       22.85       26.56      3.56 o
  -8  -2   1        4.92       10.78      2.68 o
  -7  -2   1       62.97       71.34      5.75 o
  -6  -2   1       51.78       55.83      4.10 o
  -5  -2   1      347.25      353.25     11.09 o
  -4  -2   1        0.03        0.65      3.45 o
  -3  -2   1      313.03      338.31      7.99 o
  -2  -2   1       81.89       68.49      4.03 o
  -1  -2   1    12805.04    12626.60    126.70 o
   0  -2   1     1769.44     1782.21     11.94 o
   1  -2   1     2142.02     2051.16     14.76 o
   2  -2   1        7.46        7.46      3.00 o
   3  -2   1      470.95      423.35      9.69 o
   4  -2   1        6.22        8.73      4.03 o
   5  -2   1       12.46       16.60      1.98 o
   6  -2   1       12.79       19.78      2.31 o
   7  -2   1       48.80       51.33      3.53 o
   8  -2   1       13.80       20.79      2.77 o
   9  -2   1       40.25       37.75      4.01 o
 -10  -1   1        0.09        1.92      5.94 o
  -9  -1   1        0.49        4.55      5.16 o
  -8  -1   1        3.12       -3.43      6.82 o
  -7  -1   1        1.74        0.57      4.24 o
  -6  -1   1       51.56       53.06      4.28 o
  -5  -1   1        0.66       -1.02      2.82 o
  -4  -1   1      130.65      135.67      4.53 o
  -3  -1   1       11.75        7.47      2.17 o
  -2  -1   1      144.61      124.25      3.34 o
  -1  -1   1     1238.51     1286.41      9.52 o
   0  -1   1      446.46      436.11      9.54 o
   1  -1   1      182.56      168.62      2.81 o
   2  -1   1      257.46      221.40      4.02 o
   3  -1   1        4.57        2.06      2.07 o
   4  -1   1      968.25      964.93     10.80 o
   5  -1   1      298.92      295.00     10.19 o
   6  -1   1        5.97        3.88      3.74 o
   7  -1   1        3.47        4.55      3.90 o
   8  -1   1       15.08       11.60      4.75 o
   9  -1   1       28.81       30.40      5.51 o
  10  -1   1        0.04        2.57      5.87 o
 -10   0   1        0.09        4.35      7.89 o
  -9   0   1        4.69       11.05      6.20 o
  -8   0   1       13.29       15.15      4.65 o
  -7   0   1        0.30        0.21      4.03 o
  -6   0   1      153.60      163.86      9.00 o
  -5   0   1       41.24       36.74      2.23 o
  -4   0   1      134.32      142.28      7.07 o
  -3   0   1     2806.64     2789.36     22.81 o
  -2   0   1    10798.27    10916.72    317.89 o
  -1   0   1     2165.77     2274.38     17.82 o
   1   0   1     2308.66     2221.47     33.98 o
   2   0   1     1369.65     1375.48      8.59 o
   3   0   1     3964.10     3770.88     29.71 o
   4   0   1      166.44      179.15     12.54 o
   5   0   1       36.51       39.02      5.47 o
   6   0   1      141.77      132.68      5.88 o
   7   0   1        0.03       -0.03      5.64 o
   8   0   1        5.75        8.02      4.24 o
   9   0   1        1.96        5.95      4.67 o
  10   0   1        5.55        4.88      5.92 o
  -9   1   1      104.86       95.40      9.92 o
  -8   1   1        3.78        9.00      4.65 o
  -7   1   1        2.41        4.42      3.87 o
  -6   1   1        8.76       11.36      3.93 o
  -5   1   1        6.92        3.41      3.38 o
  -4   1   1     1011.94     1087.83     18.96 o
  -3   1   1      698.25      669.11      7.97 o
  -2   1   1     1695.09     1686.07     10.37 o
  -1   1   1     2461.26     2250.62     36.00 o
   0   1   1       17.04       21.02      1.00 o
   1   1   1      337.11      364.52      3.43 o
   2   1   1    19638.82    21725.58    232.85 o
   3   1   1        5.24        3.86      3.19 o
   4   1   1      142.55      158.56      6.49 o
   5   1   1      168.46      165.04      5.55 o
   6   1   1      482.98      504.13     25.41 o
   7   1   1       40.08       29.65      2.02 o
   8   1   1        7.58        1.03      4.46 o
   9   1   1        3.11        0.71      4.10 o
  10   1   1        3.54       -1.07      5.96 o
  -9   2   1       93.39      105.14      8.50 o
  -8   2   1       47.75       48.56      3.56 o
  -7   2   1      126.79      111.38      7.84 o
  -6   2   1       52.11       52.83      3.99 o
  -5   2   1      427.16      447.82     12.74 o
  -4   2   1      510.19      529.46     12.49 o
  -3   2   1       20.76       19.59      1.87 o
  -2   2   1      349.16      350.15      7.72 o
  -1   2   1       79.41       76.99      4.05 o
   0   2   1     1851.97     1843.82     12.10 o
   1   2   1    24658.13    23532.68    168.24 o
   2   2   1      260.97      243.93      5.87 o
   3   2   1      522.09      502.00      9.46 o
   4   2   1      539.89      562.49     11.43 o
   5   2   1      156.35      162.85      7.91 o
   6   2   1       98.68      107.02      7.54 o
   7   2   1       77.01       70.98      6.37 o
   8   2   1        7.60       14.86      6.12 o
   9   2   1       57.99       56.37      3.90 o
  10   2   1        0.84        0.66      8.05 o
  -9   3   1        2.00        3.09      7.23 o
  -8   3   1       14.83        4.78      8.18 o
  -7   3   1        0.22        2.25      6.13 o
  -6   3   1        4.11        2.76      6.21 o
  -5   3   1        5.20       -4.98      4.98 o
  -4   3   1      111.36       98.57      6.64 o
  -3   3   1      665.74      641.51     12.54 o
  -2   3   1       14.98       11.09      1.26 o
  -1   3   1       30.02       31.58      2.36 o
   0   3   1     5618.50     5315.41     24.96 o
   1   3   1       19.23       19.02      1.54 o
   2   3   1      510.33      455.12      8.29 o
   3   3   1       49.63       48.45      3.43 o
   4   3   1      713.81      715.67     13.09 o
   5   3   1       19.57       18.07      1.65 o
   6   3   1        1.59        7.57      1.76 o
   7   3   1        2.15        1.58      5.47 o
   8   3   1       74.39       69.64      5.02 o
   9   3   1       37.94       46.48      3.57 o
  10   3   1        0.29        3.30      8.82 o
  -9   4   1        0.01        2.59      7.56 o
  -8   4   1       56.89       55.49      5.50 o
  -7   4   1       99.61      100.59      8.41 o
  -6   4   1      168.22      163.96     11.30 o
  -5   4   1       83.38       97.48      7.66 o
  -4   4   1        2.26        3.63      4.13 o
  -3   4   1      248.68      267.93      9.22 o
  -2   4   1      641.85      671.38     12.49 o
  -1   4   1     3007.59     3076.37     23.85 o
   0   4   1       78.33       87.68      4.54 o
   1   4   1     5572.01     5443.30     28.77 o
   2   4   1       16.43       16.12      1.24 o
   3   4   1      173.52      153.94      6.50 o
   4   4   1       86.97      100.17      5.96 o
   5   4   1       37.07       37.88      3.51 o
   6   4   1       73.27       87.38      5.96 o
   7   4   1       50.97       54.23      3.68 o
   8   4   1        2.04        5.81      6.28 o
   9   4   1        0.03       -2.29      7.04 o
  10   4   1        0.88        3.97      8.71 o
  -8   5   1        0.35       -8.37      8.37 o
  -7   5   1       26.52       20.19      3.25 o
  -6   5   1      237.46      243.15     12.55 o
  -5   5   1       43.21       55.04      3.98 o
  -4   5   1      756.90      770.94     17.40 o
  -3   5   1      853.44      849.49     16.35 o
  -2   5   1       85.10      106.47      6.16 o
  -1   5   1      720.88      677.09     12.85 o
   0   5   1      141.66      150.98      6.28 o
   1   5   1       27.87       30.09      2.29 o
   2   5   1        1.32        4.11      3.41 o
   3   5   1       11.12        9.70      1.42 o
   4   5   1      774.51      783.02     14.94 o
   5   5   1       66.79       53.00      4.81 o
   6   5   1       52.06       50.03      4.67 o
   7   5   1        0.00       -2.49      5.39 o
   8   5   1       11.50       12.86      5.73 o
   9   5   1       13.63       18.04      3.25 o
  10   5   1       26.83       22.70      9.49 o
  -8   6   1        1.77       13.24      7.16 o
  -7   6   1        2.36        1.65      6.52 o
  -6   6   1        7.01       14.86      2.61 o
  -5   6   1       98.45      115.08      8.89 o
  -4   6   1     1476.11     1477.96     24.99 o
  -3   6   1       70.59       67.34      5.38 o
  -2   6   1       76.31       61.74      4.61 o
  -1   6   1      301.05      357.51     10.38 o
   0   6   1      847.93      912.13     15.30 o
   1   6   1     1043.15     1203.78     17.25 o
   2   6   1       31.04       32.53      2.39 o
   3   6   1        1.95        1.27      3.68 o
   4   6   1      212.89      214.70      8.96 o
   5   6   1      704.34      737.41     16.58 o
   6   6   1       63.53       59.24      5.12 o
   7   6   1        0.32       -2.17      5.83 o
   8   6   1        1.20       -3.06      6.12 o
   9   6   1        0.06        7.72      7.15 o
  10   6   1        7.72        2.04      8.06 o
  -7   7   1       12.54       15.36      7.57 o
  -6   7   1       26.05       27.83      3.37 o
  -5   7   1      228.85      222.80     12.19 o
  -4   7   1       97.00      101.65      7.53 o
  -3   7   1      117.53      103.82      8.24 o
  -2   7   1       60.13       61.74      5.28 o
  -1   7   1      661.52      623.72     14.68 o
   0   7   1      824.56      908.23     16.80 o
   1   7   1        1.80        4.83      3.67 o
   2   7   1      621.42      694.68     14.61 o
   3   7   1       41.39       37.29      2.47 o
   4   7   1      116.22      114.86      7.88 o
   5   7   1       60.16       67.32      5.71 o
   6   7   1       78.38       91.19      6.45 o
   7   7   1       23.66       26.18      3.02 o
   8   7   1       17.02        2.12      7.21 o
   9   7   1        5.05       12.26      7.09 o
  10   7   1        4.05       12.54      8.18 o
  -7   8   1        0.23       -7.13      7.13 o
  -6   8   1        3.40       -1.73      7.11 o
  -5   8   1        8.06        5.57      6.89 o
  -4   8   1      149.88      159.29     10.86 o
  -3   8   1      486.02      459.27     15.53 o
  -2   8   1       73.71       71.28      5.77 o
  -1   8   1       69.69       70.12      4.75 o
   0   8   1       57.69       65.19      5.00 o
   1   8   1       48.51       49.14      4.00 o
   2   8   1        1.59       -4.10      4.63 o
   3   8   1      254.43      229.49     10.02 o
   4   8   1        5.75        5.04      4.85 o
   5   8   1       37.59       32.79      2.61 o
   6   8   1       10.04       10.61      6.12 o
   7   8   1       80.72       85.49      7.85 o
   8   8   1       47.12       44.24      4.04 o
   9   8   1       27.23       32.56      3.73 o
  -6   9   1        1.69        0.63      6.87 o
  -5   9   1        0.05       -6.12      6.43 o
  -4   9   1        0.40       -1.04      6.52 o
  -3   9   1      327.23      301.14     13.85 o
  -2   9   1       98.48      103.57      7.18 o
  -1   9   1        0.25        7.59      4.71 o
   0   9   1      278.36      249.81     11.30 o
   1   9   1        9.87       12.38      2.09 o
   2   9   1       49.07       49.88      3.84 o
   3   9   1       58.09       64.95      5.80 o
   4   9   1        0.01       10.04      5.22 o
   5   9   1        0.82       11.00      4.79 o
   6   9   1       65.53       63.42      3.59 o
   7   9   1       31.91       31.07      3.22 o
   8   9   1        3.88        5.29      6.53 o
   9   9   1       22.70       21.82      3.60 o
  -5  10   1        5.93       11.61      6.02 o
  -4  10   1       12.35        7.85      7.44 o
  -3  10   1        2.70        5.77      2.32 o
  -2  10   1        3.62        5.37      6.31 o
  -1  10   1       64.61       65.31      3.82 o
   0  10   1       14.65       13.22      2.49 o
   1  10   1      486.81      422.37     14.94 o
   2  10   1        2.60        3.68      5.62 o
   3  10   1        0.84       -1.75      5.40 o
   4  10   1       47.36       52.83      4.77 o
   5  10   1       64.87       59.36      4.60 o
   6  10   1      244.67      239.79     13.89 o
   7  10   1        5.70       12.00      7.34 o
   8  10   1        0.03        2.52      7.35 o
   9  10   1        0.01       -8.24      8.24 o
  -4  11   1       26.79       24.00      3.49 o
  -3  11   1       46.16       57.08      4.19 o
  -2  11   1       20.92        8.77      7.06 o
  -1  11   1        0.48       -1.02      5.97 o
   0  11   1      140.67      143.45     10.53 o
   1  11   1        4.91       -0.94      6.05 o
   2  11   1       87.03       85.06      6.92 o
   3  11   1        3.06       -2.35      5.41 o
   4  11   1       80.74       82.93      6.18 o
   5  11   1       36.58       42.11      4.27 o
   6  11   1       61.60       69.06      6.78 o
   7  11   1       33.10       41.61      3.94 o
   8  11   1       72.85       77.93      7.11 o
  -3  12   1        7.47       10.70      7.98 o
  -2  12   1       40.09       43.36      3.60 o
  -1  12   1        0.04        1.15      6.35 o
   0  12   1        0.29        2.21      6.01 o
   1  12   1       97.25       94.96      6.94 o
   2  12   1        5.97        3.12      6.36 o
   3  12   1      212.96      223.18     13.23 o
   4  12   1        3.59        4.98      6.28 o
   5  12   1        2.00        7.88      7.21 o
   6  12   1       73.97       75.85      6.30 o
   7  12   1        9.39        1.33      8.50 o
  -2  13   1        3.35       -4.08      8.49 o
  -1  13   1        9.69        1.93      8.54 o
   0  13   1       64.31       72.45      5.57 o
   1  13   1        3.45        2.40      7.18 o
   2  13   1       35.94       36.88      3.40 o
   3  13   1       30.64       28.29      3.39 o
   4  13   1        0.12        8.32      6.40 o
   5  13   1        5.62       -1.85      7.03 o
   6  13   1       13.25        3.36      8.84 o
   0  14   1        0.86        6.90      7.30 o
   1  14   1        0.33       -5.37      8.80 o
   2  14   1        5.87       11.00      6.88 o
   3  14   1        6.82        6.02      3.19 o
   4  14   1       22.62       19.46      3.51 o
   5  14   1       11.59       19.00      8.74 o
  -4 -14   2       13.19       15.66      3.34 o
  -3 -14   2       14.86       10.53      9.22 o
  -2 -14   2        0.66       -3.27      7.71 o
  -1 -14   2        2.30       -2.71      8.35 o
   0 -14   2       47.33       63.20      4.67 o
  -6 -13   2        0.39       -8.18      8.18 o
  -5 -13   2       38.01       36.74      3.89 o
  -4 -13   2        2.76        8.49      7.32 o
  -3 -13   2        5.79        5.73      3.12 o
  -2 -13   2        9.36       12.95      2.99 o
  -1 -13   2        1.56        4.86      7.19 o
   0 -13   2        1.95        4.98      6.17 o
   1 -13   2        1.20       -7.64      7.64 o
   2 -13   2       13.96       16.97      8.83 o
  -7 -12   2        0.03       -0.68      8.31 o
  -6 -12   2       57.28       63.41      5.68 o
  -5 -12   2        8.26        1.15      7.90 o
  -4 -12   2        2.05       -5.64      7.48 o
  -3 -12   2        8.61        1.61      6.87 o
  -2 -12   2        2.86        8.43      6.28 o
  -1 -12   2        3.63       14.97      6.09 o
   0 -12   2        1.30        3.34      6.39 o
   1 -12   2        0.64        6.34      6.60 o
   2 -12   2       10.48       13.89      3.35 o
   3 -12   2        5.26        6.89      7.33 o
  -8 -11   2        1.85       15.88      7.72 o
  -7 -11   2       28.26       32.30      3.61 o
  -6 -11   2        0.70       11.05      7.00 o
  -5 -11   2       40.86       47.99      4.30 o
  -4 -11   2       12.40        5.61      6.35 o
  -3 -11   2       63.75       65.37      3.45 o
  -2 -11   2       49.81       40.00      3.21 o
  -1 -11   2        3.16        8.08      5.80 o
   0 -11   2       64.30       65.45      4.67 o
   1 -11   2        0.30        8.23      5.44 o
   2 -11   2        0.00       -6.92      6.92 o
   3 -11   2       12.72        5.65      7.90 o
   4 -11   2        0.24       12.92      7.61 o
   5 -11   2        0.26       -8.50      8.50 o
  -8 -10   2        7.32       11.04      8.24 o
  -7 -10   2        3.47       -2.35      7.40 o
  -6 -10   2        2.99        7.50      6.86 o
  -5 -10   2      515.60      477.34     17.55 o
  -4 -10   2      176.19      177.82     11.29 o
  -3 -10   2       76.20       65.03      5.35 o
  -2 -10   2      255.56      229.88     11.63 o
  -1 -10   2       19.45       19.94      2.47 o
   0 -10   2        4.56        7.35      2.42 o
   1 -10   2      561.48      535.19     17.35 o
   2 -10   2      206.21      212.07     12.09 o
   3 -10   2        2.92        0.00      5.95 o
   4 -10   2        1.94        2.78      6.37 o
   5 -10   2       13.70       25.19      3.16 o
  -9  -9   2        2.26       14.44      8.16 o
  -8  -9   2        1.31       -0.60      6.79 o
  -7  -9   2       19.14       13.76      7.76 o
  -6  -9   2       69.18       65.70      5.25 o
  -5  -9   2       56.33       56.84      4.16 o
  -4  -9   2      198.94      219.69     11.21 o
  -3  -9   2       90.04      114.35      8.61 o
  -2  -9   2      183.66      177.69      9.54 o
  -1  -9   2       95.53      104.15      7.49 o
   0  -9   2       28.50       28.80      2.44 o
   1  -9   2       66.89       67.56      4.99 o
   2  -9   2      484.31      477.48     15.80 o
   3  -9   2        3.69        6.79      5.92 o
   4  -9   2        3.13        2.56      6.10 o
   5  -9   2       34.98       35.83      3.60 o
   6  -9   2        8.61       12.95      6.50 o
  -9  -8   2        3.04        9.22      7.96 o
  -8  -8   2        0.11        1.73      6.70 o
  -7  -8   2      128.09      137.37     10.46 o
  -6  -8   2        1.98       -3.67      5.34 o
  -5  -8   2       11.64        8.78      5.92 o
  -4  -8   2       34.71       34.25      2.64 o
  -3  -8   2        0.44       -4.85      4.85 o
  -2  -8   2       76.03       77.39      5.43 o
  -1  -8   2       89.55      111.01      7.50 o
   0  -8   2       17.66       15.21      1.89 o
   1  -8   2       35.33       36.88      3.53 o
   2  -8   2       93.56       98.43      7.60 o
   3  -8   2     1180.63     1114.83     23.29 o
   4  -8   2      345.63      340.06     14.51 o
   5  -8   2       11.04        9.00      6.37 o
   6  -8   2       12.33       10.19      7.46 o
   7  -8   2        0.08       -6.90      7.86 o
  -9  -7   2       54.18       72.27      5.04 o
  -8  -7   2        8.35        3.30      7.01 o
  -7  -7   2       33.52       35.77      3.53 o
  -6  -7   2       35.23       37.91      2.84 o
  -5  -7   2        0.86       -2.20      4.83 o
  -4  -7   2      156.05      162.00      8.79 o
  -3  -7   2        2.70        2.72      4.15 o
  -2  -7   2      387.37      389.00     11.47 o
  -1  -7   2      552.93      560.60     13.26 o
   0  -7   2      100.68      130.27      7.54 o
   1  -7   2        6.97       -1.81      4.57 o
   2  -7   2      114.16       99.84      6.93 o
   3  -7   2       71.19       69.57      5.97 o
   4  -7   2       65.06       70.77      5.81 o
   5  -7   2      241.73      239.13     12.08 o
   6  -7   2       15.76       15.06      7.50 o
   7  -7   2        4.85        1.75      7.60 o
 -10  -6   2        0.39        2.10      9.01 o
  -9  -6   2       15.33       18.56      3.37 o
  -8  -6   2        2.63        3.18      6.74 o
  -7  -6   2        5.01        4.51      5.69 o
  -6  -6   2        8.53        0.40      5.74 o
  -5  -6   2      503.74      516.17     14.20 o
  -4  -6   2      225.57      216.68      9.46 o
  -3  -6   2        2.63        5.32      3.47 o
  -2  -6   2       53.48       53.01      4.25 o
  -1  -6   2       51.99       49.36      3.41 o
   0  -6   2     2679.52     2837.13     26.74 o
   1  -6   2       49.82       41.22      3.59 o
   2  -6   2       86.12       80.58      6.38 o
   3  -6   2       15.63       12.30      4.98 o
   4  -6   2        1.13       -1.11      5.77 o
   5  -6   2        2.19        7.85      7.17 o
   6  -6   2      581.88      582.68     19.63 o
   7  -6   2        0.85        4.85      6.53 o
   8  -6   2        0.04        1.24      7.16 o
 -10  -5   2        4.71       -0.69      7.14 o
  -9  -5   2        0.13       -7.74      7.74 o
  -8  -5   2        3.95        1.54      6.10 o
  -7  -5   2       85.62       86.86      6.52 o
  -6  -5   2       11.65       12.17      2.29 o
  -5  -5   2      584.11      591.12     14.52 o
  -4  -5   2      235.85      225.73      9.29 o
  -3  -5   2        9.84       11.11      1.57 o
  -2  -5   2       40.24       37.64      2.51 o
  -1  -5   2      100.58       80.09      4.95 o
   0  -5   2     4263.17     4398.75     30.26 o
   1  -5   2      522.64      612.95     12.17 o
   2  -5   2      451.00      474.84     11.70 o
   3  -5   2       67.95       62.78      4.91 o
   4  -5   2      333.53      323.91     11.94 o
   5  -5   2      438.13      424.95     14.39 o
   6  -5   2        4.19        8.96      7.47 o
   7  -5   2       72.75       63.61      5.70 o
   8  -5   2        0.81        2.33      7.36 o
 -10  -4   2        4.22       -8.02      8.02 o
  -9  -4   2       18.75       24.66      3.59 o
  -8  -4   2        5.33        3.53      7.00 o
  -7  -4   2       17.12       14.09      2.46 o
  -6  -4   2        0.03        3.66      4.87 o
  -5  -4   2      457.10      507.54     13.36 o
  -4  -4   2        1.89        2.03      3.95 o
  -3  -4   2      517.53      555.26     11.41 o
  -2  -4   2     1060.01     1046.32     14.02 o
  -1  -4   2      731.17      647.76     10.45 o
   0  -4   2       23.54       19.97      1.77 o
   1  -4   2      145.09      146.57      5.96 o
   2  -4   2       13.37       15.45      1.49 o
   3  -4   2      190.67      178.37      7.64 o
   4  -4   2      478.38      442.08     12.75 o
   5  -4   2       11.95       11.68      5.62 o
   6  -4   2       12.03       12.02      6.24 o
   7  -4   2        4.75        5.63      6.79 o
   8  -4   2        9.10       22.24      3.19 o
   9  -4   2        5.62       -5.08      7.72 o
 -10  -3   2        1.60       -8.17      8.83 o
  -9  -3   2       23.07       22.37      3.56 o
  -8  -3   2       62.28       55.60      3.72 o
  -7  -3   2        0.23       -5.80      5.80 o
  -6  -3   2        9.07        2.49      5.32 o
  -5  -3   2      174.61      162.90      7.91 o
  -4  -3   2       82.89       97.37      5.99 o
  -3  -3   2     1296.91     1294.90     16.16 o
  -2  -3   2     3951.45     3816.77     24.22 o
  -1  -3   2      207.29      184.65      5.44 o
   0  -3   2       33.01       31.41      2.66 o
   1  -3   2     1506.51     1373.47     14.33 o
   2  -3   2      799.58      823.04     12.33 o
   3  -3   2      442.80      465.14     10.88 o
   4  -3   2        2.52        7.49      3.91 o
   5  -3   2       69.41       69.74      5.15 o
   6  -3   2        0.10       -3.08      5.73 o
   7  -3   2        2.41       -0.44      6.36 o
   8  -3   2       51.43       58.04      4.00 o
   9  -3   2       19.97       21.75      8.88 o
 -10  -2   2       10.23        3.39      9.37 o
  -9  -2   2       40.28       40.27      3.78 o
  -8  -2   2      120.78      124.92      8.91 o
  -7  -2   2        7.33       -0.42      6.20 o
  -6  -2   2        0.05        3.53      4.37 o
  -5  -2   2      403.21      458.66     12.45 o
  -4  -2   2      331.46      352.49      9.81 o
  -3  -2   2       10.39        6.39      1.28 o
  -2  -2   2    47510.79    48524.71    307.02 o
  -1  -2   2       13.44       12.39      1.27 o
   0  -2   2      447.74      350.89      5.94 o
   1  -2   2      711.40      641.51      8.79 o
   2  -2   2     1412.80     1381.23     14.50 o
   3  -2   2      983.33      954.45     13.95 o
   4  -2   2     1507.90     1547.47     20.12 o
   5  -2   2       10.32        7.80      4.72 o
   6  -2   2       52.27       53.95      4.66 o
   7  -2   2        8.25        5.00      5.87 o
   8  -2   2       54.92       58.51      5.01 o
   9  -2   2        0.53       -7.53      8.49 o
 -10  -1   2        0.36        5.61     10.47 o
  -9  -1   2       18.89       16.93      5.20 o
  -8  -1   2        2.37        6.80      4.63 o
  -7  -1   2        7.65        7.60      4.14 o
  -6  -1   2      135.22      135.08      7.43 o
  -5  -1   2        5.44        5.66      6.04 o
  -4  -1   2       19.12       21.14      1.41 o
  -3  -1   2       59.57       50.50      2.59 o
  -2  -1   2    38393.83    40870.86    225.31 o
  -1  -1   2      203.46      201.34      3.12 o
   0  -1   2     2935.05     2901.09     12.36 o
   1  -1   2      467.31      426.67      4.63 o
   2  -1   2       56.45       56.15      2.52 o
   3  -1   2      534.94      564.38     10.70 o
   4  -1   2      473.21      453.98      9.41 o
   5  -1   2     3236.51     3341.01     36.25 o
   6  -1   2       19.57       21.15      2.75 o
   7  -1   2       39.16       41.66      5.46 o
   8  -1   2        3.33       10.11      4.64 o
   9  -1   2        5.41       -0.16      5.35 o
  10  -1   2       18.29       23.33      2.72 o
  -9   0   2        1.51        6.65      6.40 o
  -8   0   2        2.38        0.00      4.62 o
  -7   0   2       35.79       43.09      3.61 o
  -6   0   2       74.78       70.21      3.65 o
  -5   0   2      177.32      174.06      5.75 o
  -4   0   2      457.44      474.26      7.86 o
  -3   0   2      127.06      128.70      3.91 o
  -2   0   2     9431.43     9553.43     81.63 o
  -1   0   2      954.80      973.24      6.09 o
   0   0   2    11254.25    10872.66     58.85 o
   1   0   2      781.49      804.31      5.12 o
   2   0   2     1217.71     1367.51      8.71 o
   3   0   2        0.64        2.57      1.94 o
   4   0   2       46.44       42.00      2.66 o
   5   0   2       50.96       56.94      3.25 o
   6   0   2      133.20      139.20      6.06 o
   7   0   2       41.18       37.23      3.45 o
   8   0   2       14.21       15.11      1.85 o
   9   0   2       26.55       18.81      3.15 o
  10   0   2       11.75       -2.56      9.20 o
  -9   1   2        0.01       -3.62      5.60 o
  -8   1   2       78.55       76.29      4.44 o
  -7   1   2       28.91       29.78      2.00 o
  -6   1   2       89.21       98.28      6.02 o
  -5   1   2        3.94        0.61      3.13 o
  -4   1   2      289.85      306.14      6.68 o
  -3   1   2      479.15      482.09      6.98 o
  -2   1   2      451.33      461.87      5.83 o
  -1   1   2      660.66      571.44     14.90 o
   0   1   2     6550.84     6662.78     53.04 o
   1   1   2      419.82      464.81      6.46 o
   2   1   2     1208.57     1341.39     13.07 o
   3   1   2      213.14      232.85      5.47 o
   4   1   2        1.62        5.30      2.28 o
   5   1   2      101.25       95.94      4.54 o
   6   1   2       45.19       47.16      6.11 o
   7   1   2        6.85        4.82      3.42 o
   8   1   2       16.20       17.40      1.89 o
   9   1   2        1.08       12.78      4.94 o
  10   1   2        7.73        8.82      6.04 o
  -9   2   2        7.00       18.01      7.77 o
  -8   2   2        3.10        8.74      6.76 o
  -7   2   2        1.18        3.90      5.37 o
  -6   2   2       77.65       73.13      5.66 o
  -5   2   2      187.47      179.61      9.25 o
  -4   2   2      210.95      209.09      8.35 o
  -3   2   2     2381.52     2430.44     22.61 o
  -2   2   2      132.64      117.99      5.11 o
  -1   2   2      109.30      127.21      4.59 o
   0   2   2       35.68       20.88      1.69 o
   1   2   2      284.64      243.11      5.02 o
   2   2   2      752.98      811.25     10.05 o
   3   2   2      384.67      377.91      8.26 o
   4   2   2        1.27       -2.92      3.41 o
   5   2   2        0.70        5.34      3.60 o
   6   2   2       68.25       81.90      6.10 o
   7   2   2       64.01       66.56      4.37 o
   8   2   2       77.25       79.29      5.58 o
   9   2   2        0.08        0.57      7.23 o
  10   2   2        0.10       -0.65      7.80 o
  -9   3   2        2.00        7.50      7.82 o
  -8   3   2      161.05      171.78     11.88 o
  -7   3   2       15.09       11.89      7.03 o
  -6   3   2      153.69      152.61      9.95 o
  -5   3   2        1.13       -1.65      4.28 o
  -4   3   2       24.22       30.56      2.73 o
  -3   3   2     1038.52     1005.87     15.87 o
  -2   3   2      878.04      917.08     13.44 o
  -1   3   2     1626.67     1521.97     15.39 o
   0   3   2      102.84       75.04      4.15 o
   1   3   2      906.94      888.65     10.47 o
   2   3   2     1270.92     1226.46     13.33 o
   3   3   2      460.24      460.02      9.60 o
   4   3   2       11.93        7.40      3.68 o
   5   3   2       70.90       69.66      4.54 o
   6   3   2        0.29        7.08      4.09 o
   7   3   2       69.06       74.87      6.48 o
   8   3   2        2.93        2.38      5.46 o
   9   3   2        7.48        6.77      6.77 o
  10   3   2       24.81       30.60      3.94 o
  -8   4   2       24.11       24.77      3.57 o
  -7   4   2      128.38      129.51      8.50 o
  -6   4   2        0.96        4.73      5.94 o
  -5   4   2        0.61       -1.07      4.91 o
  -4   4   2      125.25      138.15      8.10 o
  -3   4   2      936.63     1011.17     16.71 o
  -2   4   2      150.97      160.01      6.75 o
  -1   4   2       13.05       11.64      1.29 o
   0   4   2      145.60      131.62      5.47 o
   1   4   2     1778.07     1548.34     15.66 o
   2   4   2      103.48       89.93      4.78 o
   3   4   2       13.46       13.50      1.33 o
   4   4   2      398.47      431.65     10.80 o
   5   4   2       53.36       53.46      4.03 o
   6   4   2      262.57      254.28     10.89 o
   7   4   2       19.88       21.12      2.52 o
   8   4   2        4.86       -4.33      6.07 o
   9   4   2        5.06        9.66      7.85 o
  10   4   2       65.56       76.38      6.19 o
  -8   5   2        4.11        7.21      7.94 o
  -7   5   2       78.22       78.80      5.62 o
  -6   5   2      202.17      224.28     12.42 o
  -5   5   2      130.02      123.68      9.19 o
  -4   5   2        1.40        4.45      5.57 o
  -3   5   2       29.43       40.91      3.44 o
  -2   5   2      584.17      618.22     13.16 o
  -1   5   2      430.53      471.38     11.09 o
   0   5   2     6669.21     6941.91     37.73 o
   1   5   2       54.74       56.19      4.30 o
   2   5   2        7.79        9.73      1.29 o
   3   5   2       20.14       21.66      1.63 o
   4   5   2        3.63        2.62      3.88 o
   5   5   2        9.64       11.59      1.76 o
   6   5   2        9.60       10.59      2.10 o
   7   5   2      362.94      344.74     14.21 o
   8   5   2        0.02       -5.41      6.84 o
   9   5   2        2.38        0.57      6.65 o
  10   5   2        2.90       11.94      7.80 o
  -8   6   2       28.68       39.50      3.95 o
  -7   6   2       46.56       38.71      3.59 o
  -6   6   2       43.75       39.94      3.41 o
  -5   6   2       34.67       34.48      3.46 o
  -4   6   2       35.23       42.40      3.06 o
  -3   6   2        5.72       10.16      1.81 o
  -2   6   2       82.67       70.63      5.15 o
  -1   6   2        2.60        5.50      4.28 o
   0   6   2     2087.18     2234.48     23.73 o
   1   6   2        5.78        7.08      3.76 o
   2   6   2      274.53      286.02      9.00 o
   3   6   2       31.00       33.92      2.33 o
   4   6   2      448.99      510.91     12.86 o
   5   6   2        0.55        7.74      4.74 o
   6   6   2      130.34      122.56      8.82 o
   7   6   2        0.28       -6.72      6.72 o
   8   6   2        4.98        6.68      2.68 o
   9   6   2       13.04        7.68      7.54 o
  10   6   2        2.65       -2.03      8.52 o
  -7   7   2        0.61       14.93      6.24 o
  -6   7   2       52.46       52.93      4.45 o
  -5   7   2       19.69       15.87      7.11 o
  -4   7   2      134.12      134.07     10.15 o
  -3   7   2      364.32      346.46     12.59 o
  -2   7   2       14.78       11.64      5.21 o
  -1   7   2        2.89        2.44      3.98 o
   0   7   2       76.75      100.28      6.34 o
   1   7   2      651.87      674.40     14.13 o
   2   7   2     2140.18     2116.05     24.95 o
   3   7   2      187.68      204.25      8.94 o
   4   7   2        6.41        8.05      4.47 o
   5   7   2       43.51       46.08      3.48 o
   6   7   2        1.63        5.32      5.02 o
   7   7   2      377.19      384.67     15.12 o
   8   7   2        3.52        0.53      6.36 o
   9   7   2        8.24       15.85      7.51 o
  10   7   2        5.58       -7.61      7.98 o
  -7   8   2        2.64        3.86      7.05 o
  -6   8   2       36.05       28.26      3.58 o
  -5   8   2        3.38       10.24      5.93 o
  -4   8   2      634.13      599.95     18.79 o
  -3   8   2      608.19      603.00     17.38 o
  -2   8   2       11.81        4.93      6.24 o
  -1   8   2       79.41       97.23      7.22 o
   0   8   2        7.21       11.49      1.81 o
   1   8   2       43.75       49.93      4.00 o
   2   8   2      722.81      752.86     16.30 o
   3   8   2       24.54       25.43      2.11 o
   4   8   2       54.51       52.66      4.05 o
   5   8   2        0.98       -5.38      5.99 o
   6   8   2        2.89        9.68      5.67 o
   7   8   2        9.88       14.90      6.56 o
   8   8   2       24.39       20.08      3.11 o
   9   8   2       75.12       76.42      5.54 o
  -6   9   2        1.12        2.30      3.13 o
  -5   9   2        4.82        4.50      7.58 o
  -4   9   2        3.35       -1.05      6.71 o
  -3   9   2       54.09       54.26      3.82 o
  -2   9   2      108.74      105.08      7.19 o
  -1   9   2       55.55       49.34      3.45 o
   0   9   2       34.59       26.50      2.47 o
   1   9   2       70.56       77.22      5.83 o
   2   9   2       34.55       33.47      2.44 o
   3   9   2      243.27      258.41     11.49 o
   4   9   2        3.25        0.40      5.49 o
   5   9   2       80.66       86.27      5.98 o
   6   9   2       20.74       23.00      2.95 o
   7   9   2       56.45       53.83      4.53 o
   8   9   2        0.89        7.03      6.73 o
   9   9   2        6.90       13.93      6.99 o
  -5  10   2        0.94       -7.80      7.80 o
  -4  10   2        1.18       -3.40      6.50 o
  -3  10   2        1.94       10.26      5.94 o
  -2  10   2      107.37       97.41      7.85 o
  -1  10   2      379.43      378.20     14.43 o
   0  10   2       44.43       50.44      3.06 o
   1  10   2       28.62       21.49      2.71 o
   2  10   2       46.36       46.38      3.56 o
   3  10   2        1.79       -2.19      6.09 o
   4  10   2      105.72       98.73      7.42 o
   5  10   2        0.54       -4.64      5.37 o
   6  10   2        4.77        7.26      2.84 o
   7  10   2      120.71      116.87      9.16 o
   8  10   2        1.41       -0.63      7.50 o
   9  10   2        9.51       18.13      7.51 o
  -4  11   2        1.50       -1.88      7.42 o
  -3  11   2       21.67       25.43      3.37 o
  -2  11   2        0.57       -3.31      6.34 o
  -1  11   2        5.69        3.61      6.71 o
   0  11   2       29.77       29.75      3.63 o
   1  11   2        0.93        1.89      6.39 o
   2  11   2        3.28       -2.32      6.03 o
   3  11   2        0.07        5.16      5.62 o
   4  11   2        1.33        0.99      6.37 o
   5  11   2       28.73       28.60      2.90 o
   6  11   2        7.64        2.25      7.53 o
   7  11   2       26.35       26.18      3.82 o
   8  11   2       44.71       44.52      4.43 o
  -3  12   2        5.19        4.43      7.30 o
  -2  12   2        0.06       -8.00      8.23 o
  -1  12   2        7.28        5.78      7.31 o
   0  12   2        1.50        9.99      5.61 o
   1  12   2       42.52       36.46      3.35 o
   2  12   2       91.69       83.30      6.42 o
   3  12   2        7.87       12.09      6.42 o
   4  12   2      162.48      154.17     12.22 o
   5  12   2        0.18       -4.50      6.56 o
   6  12   2       50.63       51.80      4.69 o
   7  12   2       64.18       66.00      4.75 o
  -2  13   2       40.02       69.67      5.95 o
  -1  13   2        2.73       11.61      7.06 o
   0  13   2        0.16       -0.63      6.06 o
   1  13   2       39.94       45.01      3.84 o
   2  13   2        5.71       -6.87      6.87 o
   3  13   2        1.37       -5.27      6.95 o
   4  13   2        0.00       -7.51      7.51 o
   5  13   2       37.98       41.33      3.85 o
   6  13   2        1.11       -2.68      8.42 o
   0  14   2        6.85        8.30      8.13 o
   1  14   2       27.92       34.49      4.03 o
   2  14   2        0.01        1.94      5.83 o
   3  14   2        0.21       12.33      6.97 o
   4  14   2       12.88        8.53      7.57 o
   5  14   2        0.34       -0.68      7.75 o
  -4 -14   3       15.78       17.54      8.64 o
  -3 -14   3        4.70        9.91      3.27 o
  -2 -14   3        0.26        6.60      7.17 o
  -1 -14   3       17.41       15.68      8.49 o
   0 -14   3        2.42        9.77      7.32 o
  -6 -13   3       15.54       11.83      9.46 o
  -5 -13   3       16.18       16.51      3.35 o
  -4 -13   3        0.03       10.73      6.52 o
  -3 -13   3        4.97        3.01      6.38 o
  -2 -13   3       22.83       23.13      3.32 o
  -1 -13   3       11.70       -1.23      8.17 o
   0 -13   3        3.77       -5.01      7.15 o
   1 -13   3       15.80        7.77      8.39 o
   2 -13   3        4.49        2.05      8.77 o
  -7 -12   3        4.17        5.52      7.23 o
  -6 -12   3       15.83        8.32      8.17 o
  -5 -12   3        6.50        8.17      7.47 o
  -4 -12   3        7.05       10.30      7.00 o
  -3 -12   3        1.62       -0.54      6.87 o
  -2 -12   3       16.90       23.45      2.85 o
  -1 -12   3        1.00        0.00      6.34 o
   0 -12   3        1.79        1.68      6.80 o
   1 -12   3        1.59        0.58      6.38 o
   2 -12   3      125.65      128.56     10.20 o
   3 -12   3       49.48       63.31      4.60 o
  -8 -11   3        9.51        4.20      8.58 o
  -7 -11   3       10.00        9.62      8.09 o
  -6 -11   3        0.00       -8.02      8.02 o
  -5 -11   3      118.73      119.32      8.79 o
  -4 -11   3        9.21       17.07      6.88 o
  -3 -11   3        9.82       14.08      5.81 o
  -2 -11   3        9.37       11.33      2.66 o
  -1 -11   3       73.50       88.37      7.15 o
   0 -11   3       48.40       38.78      4.29 o
   1 -11   3       53.02       56.63      3.80 o
   2 -11   3        0.10       -1.10      6.12 o
   3 -11   3       39.23       47.05      3.71 o
   4 -11   3       42.19       33.99      3.73 o
  -8 -10   3       12.60       10.54      8.80 o
  -7 -10   3       21.56       25.11      3.51 o
  -6 -10   3       10.06       17.06      2.79 o
  -5 -10   3       69.10       72.23      4.80 o
  -4 -10   3        2.47        0.94      6.50 o
  -3 -10   3       59.29       79.60      6.08 o
  -2 -10   3      277.78      265.78     12.63 o
  -1 -10   3       23.80       28.05      2.61 o
   0 -10   3       57.03       53.24      5.36 o
   1 -10   3       39.24       41.90      3.02 o
   2 -10   3        8.71        6.87      6.84 o
   3 -10   3       17.04       10.18      6.75 o
   4 -10   3       11.28       13.40      2.91 o
   5 -10   3        0.00       -7.19      7.19 o
  -9  -9   3       11.37        1.39      8.43 o
  -8  -9   3        3.49       -7.90      7.90 o
  -7  -9   3        9.09       15.11      6.64 o
  -6  -9   3       38.03       40.11      3.08 o
  -5  -9   3        4.61        5.78      5.97 o
  -4  -9   3      134.45      133.16     10.15 o
  -3  -9   3        1.42       -0.81      5.60 o
  -2  -9   3      132.86      137.41      8.69 o
  -1  -9   3       64.86       60.09      4.44 o
   0  -9   3       68.79       62.88      5.04 o
   1  -9   3      129.40      110.59      8.56 o
   2  -9   3      241.50      235.03     12.08 o
   3  -9   3       47.09       56.46      5.21 o
   4  -9   3        0.73       -1.02      5.27 o
   5  -9   3        8.36        7.17      6.78 o
   6  -9   3        7.33        8.02      7.73 o
  -9  -8   3        0.10       -1.34      7.62 o
  -8  -8   3        5.37        9.91      2.92 o
  -7  -8   3       48.81       44.26      3.43 o
  -6  -8   3       79.17       71.22      5.15 o
  -5  -8   3       50.53       58.91      4.44 o
  -4  -8   3     1040.27     1102.96     21.65 o
  -3  -8   3        6.11        9.38      4.70 o
  -2  -8   3       85.10       92.72      7.40 o
  -1  -8   3      217.32      242.40     10.22 o
   0  -8   3       79.19       81.80      5.62 o
   1  -8   3      124.43      114.13      7.85 o
   2  -8   3        2.30       -1.51      5.65 o
   3  -8   3      911.32      904.75     21.30 o
   4  -8   3       67.75       70.14      5.78 o
   5  -8   3        1.52        0.00      6.50 o
   6  -8   3        8.01        1.13      7.39 o
   7  -8   3       14.05        2.51      8.51 o
  -9  -7   3       17.13       26.94      3.54 o
  -8  -7   3        4.71        0.00      7.13 o
  -7  -7   3       70.17       77.58      5.70 o
  -6  -7   3        5.06       12.64      5.32 o
  -5  -7   3       77.88       90.55      7.18 o
  -4  -7   3        0.88        5.50      4.10 o
  -3  -7   3      308.42      306.53     10.95 o
  -2  -7   3        2.74       -0.57      4.22 o
  -1  -7   3        8.04       12.29      1.67 o
   0  -7   3      184.19      185.21      8.41 o
   1  -7   3       31.23       32.27      2.06 o
   2  -7   3        0.01       -2.32      4.50 o
   3  -7   3      304.65      293.04     11.88 o
   4  -7   3       48.76       51.61      3.21 o
   5  -7   3      520.71      509.06     17.01 o
   6  -7   3      123.23      112.02      7.89 o
   7  -7   3        0.27        4.06      6.54 o
  -9  -6   3       15.43       -3.75      9.06 o
  -8  -6   3        2.81        7.55      6.24 o
  -7  -6   3       12.75       -3.21      6.25 o
  -6  -6   3        5.36       10.65      4.85 o
  -5  -6   3        2.14        4.85      4.74 o
  -4  -6   3      368.70      393.43     12.37 o
  -3  -6   3      113.08      122.74      6.93 o
  -2  -6   3       85.93       84.51      5.96 o
  -1  -6   3      808.83      799.27     14.53 o
   0  -6   3        0.02       -3.89      3.89 o
   1  -6   3        1.26        1.58      4.04 o
   2  -6   3        1.96        1.73      4.35 o
   3  -6   3      364.33      367.37     12.01 o
   4  -6   3     1076.54     1033.60     21.32 o
   5  -6   3      346.20      362.09     14.42 o
   6  -6   3      118.13      116.84      7.89 o
   7  -6   3        1.72       -1.62      7.29 o
   8  -6   3        4.25       14.21      7.23 o
 -10  -5   3        5.36       -1.40      8.69 o
  -9  -5   3      103.87      110.44     10.09 o
  -8  -5   3       66.18       64.07      5.39 o
  -7  -5   3       28.03       28.61      2.99 o
  -6  -5   3        9.38        8.57      5.93 o
  -5  -5   3        6.13       10.03      4.77 o
  -4  -5   3       67.07       58.03      4.89 o
  -3  -5   3     2347.10     2464.32     25.19 o
  -2  -5   3      564.93      526.50     11.36 o
  -1  -5   3     1052.06     1016.80     14.90 o
   0  -5   3      691.35      729.98     12.91 o
   1  -5   3      421.98      380.03      9.93 o
   2  -5   3     1318.55     1314.48     18.85 o
   3  -5   3      795.00      838.65     16.11 o
   4  -5   3      820.84      807.69     17.73 o
   5  -5   3      139.82      119.94      9.28 o
   6  -5   3      463.05      444.09     16.88 o
   7  -5   3        0.11       -2.51      6.52 o
   8  -5   3       51.50       46.01      4.00 o
 -10  -4   3        0.05       -5.55      7.54 o
  -9  -4   3      112.73      117.70      9.53 o
  -8  -4   3      196.73      182.70     12.33 o
  -7  -4   3        0.05       -4.30      6.25 o
  -6  -4   3       31.59       31.78      2.94 o
  -5  -4   3        0.12        7.14      3.78 o
  -4  -4   3       10.94        9.18      1.75 o
  -3  -4   3     1537.47     1689.00     19.68 o
  -2  -4   3       69.43       81.36      4.97 o
  -1  -4   3       79.25       87.85      4.69 o
   0  -4   3      460.42      422.56      8.92 o
   1  -4   3     2321.21     2323.62     21.22 o
   2  -4   3      506.08      487.71     10.74 o
   3  -4   3       93.85       97.40      5.92 o
   4  -4   3       29.86       28.92      2.09 o
   5  -4   3      175.27      166.02      9.67 o
   6  -4   3      402.50      425.30     15.20 o
   7  -4   3       14.49       14.05      6.89 o
   8  -4   3        7.37        1.64      7.64 o
   9  -4   3        6.70        7.71      3.26 o
 -10  -3   3       18.06       10.37      8.88 o
  -9  -3   3       34.69       17.37      9.82 o
  -8  -3   3        1.07       -3.05      7.04 o
  -7  -3   3       81.50       75.55      6.61 o
  -6  -3   3        0.21        0.00      4.89 o
  -5  -3   3      382.79      424.20     12.32 o
  -4  -3   3      155.53      190.23      7.88 o
  -3  -3   3     3820.18     3927.69     28.51 o
  -2  -3   3     4713.05     4619.38     27.57 o
  -1  -3   3      949.98      825.90     10.97 o
   0  -3   3      659.07      654.70      9.78 o
   1  -3   3      161.23      151.52      5.49 o
   2  -3   3       10.77        0.88      3.07 o
   3  -3   3     1165.64     1222.83     16.92 o
   4  -3   3      188.18      229.72      9.00 o
   5  -3   3        0.31       -1.58      4.53 o
   6  -3   3      113.72      122.00      9.06 o
   7  -3   3        6.86       11.88      6.05 o
   8  -3   3        0.01       -3.62      6.58 o
   9  -3   3        1.11       12.66      7.31 o
 -10  -2   3        0.72       -3.44      8.29 o
  -9  -2   3        9.00        8.41      8.11 o
  -8  -2   3       13.16       15.25      8.71 o
  -7  -2   3       51.28       59.44      3.39 o
  -6  -2   3        0.00       -2.89      4.57 o
  -5  -2   3       13.12        7.61      4.98 o
  -4  -2   3     1642.32     1666.59     20.36 o
  -3  -2   3      470.45      516.71     10.24 o
  -2  -2   3      325.74      274.44      7.11 o
  -1  -2   3      712.57      667.08      8.81 o
   0  -2   3       24.45       24.88      2.04 o
   1  -2   3     1636.55     1462.49     13.42 o
   2  -2   3      106.48      100.25      4.82 o
   3  -2   3      130.64      126.21      5.83 o
   4  -2   3        0.01        3.43      3.95 o
   5  -2   3       30.00       23.81      2.09 o
   6  -2   3        3.93       10.86      5.25 o
   7  -2   3       21.58       21.51      2.59 o
   8  -2   3        1.73        0.00      6.39 o
   9  -2   3        2.64       -6.92      6.92 o
 -10  -1   3        0.20       -1.33      5.61 o
  -9  -1   3        0.28        4.37      4.30 o
  -8  -1   3       50.68       46.06      2.40 o
  -7  -1   3       50.93       50.53      6.06 o
  -6  -1   3       20.00       25.95      1.72 o
  -5  -1   3      127.38      129.81      5.19 o
  -4  -1   3     1063.17     1089.77     17.59 o
  -3  -1   3      950.21     1008.42     23.41 o
  -2  -1   3     3219.98     3183.91     14.67 o
  -1  -1   3      609.59      538.55     10.16 o
   0  -1   3    16668.36    16626.64    120.26 o
   1  -1   3    17689.48    17630.90    477.47 o
   2  -1   3     3624.26     3492.39     29.48 o
   3  -1   3      440.90      435.40      6.54 o
   4  -1   3       52.42       50.12      2.64 o
   5  -1   3      457.30      448.08     17.29 o
   6  -1   3        1.25        2.34      3.37 o
   7  -1   3        6.94       11.60      3.80 o
   8  -1   3        0.05        1.23      4.34 o
   9  -1   3        2.93       -4.14      5.37 o
  10  -1   3        6.86        1.35      5.89 o
  -9   0   3        0.02       -4.26      4.98 o
  -8   0   3       53.56       44.28      2.38 o
  -7   0   3       84.68       86.02      4.68 o
  -6   0   3       29.26       31.80      1.98 o
  -5   0   3       38.94       39.39      2.93 o
  -4   0   3      897.92      938.87     22.13 o
  -3   0   3      883.46      915.39      9.40 o
  -2   0   3       93.70      111.31      3.73 o
  -1   0   3      878.26      849.45     12.87 o
   0   0   3        1.29        4.75      0.50 o
   1   0   3     1718.43     1727.67     19.52 o
   2   0   3     6634.80     6546.48     30.57 o
   3   0   3     2834.34     2857.21     25.27 o
   4   0   3      115.17       98.71      3.97 o
   5   0   3        0.35        0.90      2.86 o
   6   0   3        1.62       -3.65      3.65 o
   7   0   3      109.54      111.20      5.60 o
   8   0   3        4.53        7.28      2.26 o
   9   0   3        3.98        4.56      5.03 o
  10   0   3        0.43        0.18      5.85 o
  -9   1   3       34.02       29.14      2.71 o
  -8   1   3        1.99        7.39      4.23 o
  -7   1   3       23.77       26.76      2.07 o
  -6   1   3       37.87       34.25      1.92 o
  -5   1   3      179.89      198.27      6.82 o
  -4   1   3      575.97      632.64      9.38 o
  -3   1   3       89.23       75.47      5.11 o
  -2   1   3     1272.09     1208.02      9.54 o
  -1   1   3    15318.25    15848.68    166.48 o
   0   1   3    14658.92    14669.00    160.79 o
   1   1   3        0.61       13.26      0.65 o
   2   1   3     6702.32     6434.31     19.08 o
   3   1   3       46.89       35.35      1.84 o
   4   1   3       32.03       41.29      2.22 o
   5   1   3      272.01      267.81     17.88 o
   6   1   3      646.49      698.04     11.56 o
   7   1   3        4.28        4.50      4.10 o
   8   1   3       13.28       13.55      2.67 o
   9   1   3        3.43        9.40      4.65 o
  10   1   3        1.34        3.98      6.22 o
  -9   2   3        5.45        7.87      3.43 o
  -8   2   3       22.77       21.44      8.57 o
  -7   2   3        0.47       -1.33      5.48 o
  -6   2   3       82.14       88.11      6.44 o
  -5   2   3       16.38       16.00      1.97 o
  -4   2   3       30.41       45.36      3.71 o
  -3   2   3      559.04      618.24     11.96 o
  -2   2   3     2341.06     2357.26     20.04 o
  -1   2   3      256.75      215.74      5.85 o
   0   2   3        8.53        9.36      1.05 o
   1   2   3     5499.22     5080.79     22.31 o
   2   2   3      520.29      524.97      8.64 o
   3   2   3       18.47       21.80      1.53 o
   4   2   3      650.73      664.17     12.42 o
   5   2   3        4.53        2.42      3.57 o
   6   2   3       51.35       46.89      3.59 o
   7   2   3      119.07      114.74      7.58 o
   8   2   3        1.53        3.81      5.97 o
   9   2   3        2.52        6.78      6.49 o
  10   2   3        0.45       -0.65      7.27 o
  -9   3   3        8.32       15.87      8.54 o
  -8   3   3       65.44       74.98      5.85 o
  -7   3   3      169.35      191.03     11.32 o
  -6   3   3       65.20       68.87      6.24 o
  -5   3   3      212.75      214.58      9.83 o
  -4   3   3       12.21       13.75      1.76 o
  -3   3   3      113.60      132.76      6.67 o
  -2   3   3     1071.14     1158.54     15.46 o
  -1   3   3     1133.88     1067.66     13.29 o
   0   3   3      291.15      272.36      6.63 o
   1   3   3     2448.99     2221.38     16.90 o
   2   3   3      175.23      166.99      5.63 o
   3   3   3       51.79       54.24      3.55 o
   4   3   3       12.94       11.29      1.47 o
   5   3   3       56.60       54.79      3.74 o
   6   3   3        7.30        3.28      1.89 o
   7   3   3        0.46        0.40      5.38 o
   8   3   3       10.08        7.60      6.34 o
   9   3   3        4.18        3.94      6.91 o
  10   3   3       14.32       18.92      8.87 o
  -8   4   3       42.05       42.12      3.89 o
  -7   4   3       33.84       38.45      3.17 o
  -6   4   3       11.29       11.69      2.48 o
  -5   4   3       37.28       36.85      3.48 o
  -4   4   3        5.22       11.12      1.79 o
  -3   4   3       15.71        8.46      1.68 o
  -2   4   3        1.83       -1.33      3.98 o
  -1   4   3     2057.49     2034.62     20.26 o
   0   4   3      566.03      551.47     10.10 o
   1   4   3     1059.62     1025.09     13.09 o
   2   4   3      551.10      497.98      9.92 o
   3   4   3      400.91      428.41      9.94 o
   4   4   3        0.14       -3.68      3.68 o
   5   4   3       51.98       50.37      4.06 o
   6   4   3        8.49        9.02      5.40 o
   7   4   3       57.41       62.69      5.00 o
   8   4   3        1.55        2.40      5.75 o
   9   4   3        4.82        6.23      7.05 o
  10   4   3        0.08       -3.27      8.19 o
  -8   5   3       20.81       15.25      9.59 o
  -7   5   3      101.19      110.23      8.83 o
  -6   5   3       28.69       37.95      3.05 o
  -5   5   3        2.45        1.19      5.36 o
  -4   5   3        6.99        8.40      5.28 o
  -3   5   3       40.29       51.96      3.97 o
  -2   5   3      826.98      840.05     15.45 o
  -1   5   3      841.55      761.56     14.08 o
   0   5   3      833.67      902.13     14.28 o
   1   5   3      163.72      185.36      6.79 o
   2   5   3       12.35       10.31      1.36 o
   3   5   3      769.03      752.84     13.69 o
   4   5   3      114.02      110.64      6.89 o
   5   5   3       77.47       67.21      5.09 o
   6   5   3      497.31      554.83     15.26 o
   7   5   3        0.89        7.43      5.06 o
   8   5   3       15.03       12.75      6.84 o
   9   5   3        3.28        3.45      6.75 o
  10   5   3       25.50       13.22      9.76 o
  -8   6   3        0.44        3.87      7.07 o
  -7   6   3       35.27       38.14      3.76 o
  -6   6   3       23.97        6.62      7.29 o
  -5   6   3        8.03        0.86      6.12 o
  -4   6   3        0.35        0.78      5.89 o
  -3   6   3       40.29       33.56      2.38 o
  -2   6   3       30.73       31.03      2.59 o
  -1   6   3       29.19       23.43      2.64 o
   0   6   3      110.10      124.17      6.45 o
   1   6   3      597.50      582.42     12.29 o
   2   6   3        0.31        0.47      3.51 o
   3   6   3       35.71       35.84      2.70 o
   4   6   3      199.60      202.77      8.77 o
   5   6   3      744.97      782.95     16.91 o
   6   6   3        0.11       -4.98      5.38 o
   7   6   3       25.64       27.41      2.80 o
   8   6   3        0.59        5.07      6.04 o
   9   6   3        5.99        7.66      6.79 o
  10   6   3        0.00       12.79      7.40 o
  -7   7   3        5.92        4.84      7.32 o
  -6   7   3       41.81       38.69      3.54 o
  -5   7   3        2.50        3.80      6.18 o
  -4   7   3        1.54        7.74      6.05 o
  -3   7   3        8.28        1.11      6.53 o
  -2   7   3      428.34      425.37     13.28 o
  -1   7   3       75.66       68.77      5.19 o
   0   7   3      288.33      284.23     10.03 o
   1   7   3       29.46       39.90      3.00 o
   2   7   3       86.57       80.07      6.37 o
   3   7   3       68.47       58.20      4.84 o
   4   7   3      207.91      218.44      9.80 o
   5   7   3       46.76       51.36      4.17 o
   6   7   3      152.81      153.07      9.42 o
   7   7   3       17.40       22.51      3.00 o
   8   7   3        2.35       -1.58      6.12 o
   9   7   3        3.77        0.60      7.01 o
  10   7   3        7.29        5.52      8.67 o
  -6   8   3        7.13        9.40      7.71 o
  -5   8   3       30.69       28.90      3.39 o
  -4   8   3       92.79       88.90      7.16 o
  -3   8   3      119.95      121.10      7.92 o
  -2   8   3     1077.64     1069.08     21.99 o
  -1   8   3       60.30       53.08      4.12 o
   0   8   3      218.62      222.96     10.15 o
   1   8   3       45.06       52.31      4.25 o
   2   8   3       11.94       13.08      1.93 o
   3   8   3      104.41      113.68      7.66 o
   4   8   3       39.32       39.39      2.53 o
   5   8   3        9.58       11.94      5.18 o
   6   8   3       30.92       30.24      2.66 o
   7   8   3       83.84       69.95      6.13 o
   8   8   3        0.11        5.13      2.88 o
   9   8   3        1.47       -2.52      7.15 o
  -6   9   3       21.86       28.42      3.68 o
  -5   9   3       15.66        9.67      7.86 o
  -4   9   3       48.59       54.17      4.81 o
  -3   9   3       31.54       32.18      3.09 o
  -2   9   3       23.91       23.78      2.78 o
  -1   9   3      333.40      309.31     13.16 o
   0   9   3        6.87       10.45      5.40 o
   1   9   3       25.01       19.56      2.95 o
   2   9   3       37.75       44.83      3.83 o
   3   9   3      228.58      231.83     11.00 o
   4   9   3        0.19        1.62      5.00 o
   5   9   3       75.75       76.08      5.88 o
   6   9   3      178.56      183.38     11.58 o
   7   9   3        3.31        5.83      6.73 o
   8   9   3       11.87       10.74      3.27 o
   9   9   3        1.85        5.95      7.69 o
  -5  10   3        3.73        3.74      7.00 o
  -4  10   3        5.19        5.15      7.74 o
  -3  10   3       18.15       10.73      2.74 o
  -2  10   3       35.92       44.38      4.75 o
  -1  10   3       21.47       17.49      2.73 o
   0  10   3        1.30       -1.33      5.34 o
   1  10   3      149.20      116.61      9.15 o
   2  10   3        0.37        1.24      6.03 o
   3  10   3        4.25        9.25      5.23 o
   4  10   3       19.48       19.98      2.64 o
   5  10   3        3.83        3.72      6.17 o
   6  10   3        1.22       -4.67      7.13 o
   7  10   3       82.14       75.96      6.47 o
   8  10   3        0.19        2.48      7.40 o
   9  10   3        0.70        0.00      7.22 o
  -4  11   3        0.24       -8.05      8.05 o
  -3  11   3        0.59       -6.73      6.73 o
  -2  11   3       31.19       26.93      3.43 o
  -1  11   3       39.69       46.55      4.01 o
   0  11   3        2.23       11.95      6.34 o
   1  11   3      308.62      284.82     13.41 o
   2  11   3       13.83       17.71      3.01 o
   3  11   3       46.95       41.63      3.53 o
   4  11   3      175.46      166.23     11.50 o
   5  11   3       23.89       26.70      3.34 o
   6  11   3      128.46      133.20      9.30 o
   7  11   3        4.63       17.14      7.60 o
   8  11   3      124.65      127.31     10.77 o
  -3  12   3        9.22       11.49      7.98 o
  -2  12   3       75.31       81.65      6.20 o
  -1  12   3        0.03        3.49      7.14 o
   0  12   3        0.31        0.56      6.31 o
   1  12   3      111.86       82.03      5.90 o
   2  12   3       87.60       83.73      7.30 o
   3  12   3       97.14       93.53      7.62 o
   4  12   3        3.38        7.20      7.33 o
   5  12   3        6.28       -1.12      7.37 o
   6  12   3       16.09       11.69      7.85 o
   7  12   3       15.17       18.13      3.67 o
  -2  13   3        3.72        4.82      7.57 o
  -1  13   3        5.06        8.44      7.49 o
   0  13   3        0.27        0.63      5.77 o
   1  13   3        5.92       -4.25      7.41 o
   2  13   3        8.18        7.02      6.72 o
   3  13   3       54.53       53.60      3.71 o
   4  13   3        6.30       -4.77      8.35 o
   5  13   3        2.23       -4.95      7.68 o
   6  13   3       63.45       66.65      4.29 o
   0  14   3        6.04        3.48      8.32 o
   1  14   3        4.86       11.49      7.74 o
   2  14   3       11.80       -9.06      9.06 o
   3  14   3       11.91       16.28      7.34 o
   4  14   3       10.54       17.10      8.11 o
   5  14   3        1.87        2.72      7.73 o
  -4 -14   4       10.35       -2.73      8.59 o
  -3 -14   4        2.39       -6.06      7.64 o
  -2 -14   4       10.59       -4.67      8.46 o
  -1 -14   4       24.74       40.19      3.87 o
   0 -14   4        6.93       12.67      8.09 o
  -6 -13   4        1.42        0.00      7.92 o
  -5 -13   4        1.46       -1.29      6.67 o
  -4 -13   4       16.43       13.43      9.07 o
  -3 -13   4        0.44        7.31      6.84 o
  -2 -13   4        0.29       -4.82      7.17 o
  -1 -13   4        0.89       -2.48      7.01 o
   0 -13   4        3.38       15.20      7.12 o
   1 -13   4       14.00       11.75      7.33 o
   2 -13   4       12.05       14.24      3.76 o
  -7 -12   4        6.97       14.71      8.31 o
  -6 -12   4       16.67       14.32      7.75 o
  -5 -12   4        6.08        4.15      7.00 o
  -4 -12   4       14.74       20.70      3.21 o
  -3 -12   4       18.12       23.56      3.05 o
  -2 -12   4        9.59       -3.78      6.73 o
  -1 -12   4      142.88      133.37     10.51 o
   0 -12   4        2.43        2.84      7.06 o
   1 -12   4       67.00       73.57      6.80 o
   2 -12   4       27.84       19.81      8.49 o
   3 -12   4        0.24       12.66      6.46 o
  -7 -11   4       11.21        9.79      8.53 o
  -6 -11   4        4.30        9.00      6.81 o
  -5 -11   4      102.47       93.24      8.20 o
  -4 -11   4       70.04       67.77      5.82 o
  -3 -11   4       19.27       19.68      2.74 o
  -2 -11   4       24.92       22.72      2.79 o
  -1 -11   4       19.14       23.23      2.77 o
   0 -11   4      354.38      308.57     14.44 o
   1 -11   4       25.76       27.67      3.08 o
   2 -11   4        1.06       -6.98      6.98 o
   3 -11   4        3.30       -3.43      7.00 o
   4 -11   4        4.89       -7.97      7.97 o
  -8 -10   4        1.37       11.40      7.68 o
  -7 -10   4        2.75        0.00      7.60 o
  -6 -10   4       74.43       72.11      6.09 o
  -5 -10   4      265.17      228.02     13.55 o
  -4 -10   4       17.57       18.81      2.89 o
  -3 -10   4       70.64       91.19      6.99 o
  -2 -10   4        2.40        9.90      6.04 o
  -1 -10   4       53.62       54.03      4.35 o
   0 -10   4       91.32       98.94      7.86 o
   1 -10   4       66.93       61.26      4.91 o
   2 -10   4       59.30       49.34      3.29 o
   3 -10   4       12.32       13.34      6.33 o
   4 -10   4        4.59        1.12      7.70 o
   5 -10   4        4.09       12.17      6.89 o
  -8  -9   4        3.32       13.21      6.98 o
  -7  -9   4       35.45       37.54      3.54 o
  -6  -9   4        0.25        2.06      6.25 o
  -5  -9   4       39.00       35.06      3.57 o
  -4  -9   4      103.66      108.85      7.45 o
  -3  -9   4       35.74       38.36      3.48 o
  -2  -9   4        4.80       10.30      4.81 o
  -1  -9   4        2.63        3.81      5.16 o
   0  -9   4        0.04        0.00      5.12 o
   1  -9   4       60.49       83.86      5.76 o
   2  -9   4      177.64      162.44     10.43 o
   3  -9   4       34.55       32.01      2.86 o
   4  -9   4       10.09       13.41      6.73 o
   5  -9   4        0.69        2.22      6.88 o
   6  -9   4        7.99       13.00      6.87 o
  -9  -8   4        0.64       -8.60      8.60 o
  -8  -8   4        0.65       -1.20      6.49 o
  -7  -8   4       15.95       16.38      2.88 o
  -6  -8   4       34.46       31.01      2.85 o
  -5  -8   4       18.00       12.50      6.70 o
  -4  -8   4       17.30       20.35      2.58 o
  -3  -8   4        0.16       -4.08      4.45 o
  -2  -8   4       31.35       27.95      2.89 o
  -1  -8   4        7.89        7.68      4.96 o
   0  -8   4       95.59       98.94      6.34 o
   1  -8   4       32.06       34.78      2.38 o
   2  -8   4       32.19       26.92      2.76 o
   3  -8   4      299.04      286.15     13.34 o
   4  -8   4      308.89      305.47     13.83 o
   5  -8   4        1.19       -6.78      6.78 o
   6  -8   4        1.53       -3.98      6.94 o
   7  -8   4        0.14       16.35      7.60 o
  -9  -7   4        0.00       12.47      6.66 o
  -8  -7   4        1.51       -1.14      7.09 o
  -7  -7   4       30.10       29.99      3.06 o
  -6  -7   4       21.98       24.03      2.59 o
  -5  -7   4       15.76       11.91      5.96 o
  -4  -7   4      103.90      110.66      7.95 o
  -3  -7   4      117.59      101.72      7.46 o
  -2  -7   4       63.07       54.77      4.24 o
  -1  -7   4       88.67       93.81      7.06 o
   0  -7   4       54.20       47.20      3.56 o
   1  -7   4       21.39       27.05      2.66 o
   2  -7   4       43.60       36.68      2.36 o
   3  -7   4     1157.12     1095.74     21.50 o
   4  -7   4       50.26       50.18      3.85 o
   5  -7   4       45.02       46.61      3.28 o
   6  -7   4       30.89       31.88      3.40 o
   7  -7   4        0.60        6.99      6.53 o
  -9  -6   4        3.97        3.83      7.81 o
  -8  -6   4       10.09        5.51      7.47 o
  -7  -6   4        6.78        7.06      6.04 o
  -6  -6   4       10.21       10.31      2.33 o
  -5  -6   4        0.02        0.71      4.88 o
  -4  -6   4        7.17       11.27      4.85 o
  -3  -6   4      256.61      226.69      9.15 o
  -2  -6   4      340.32      377.78     10.70 o
  -1  -6   4        0.31        0.74      3.31 o
   0  -6   4       34.40       42.58      3.46 o
   1  -6   4        3.28        4.33      4.08 o
   2  -6   4        5.54        8.51      4.53 o
   3  -6   4      332.91      311.32     11.40 o
   4  -6   4        1.23       -2.63      6.09 o
   5  -6   4      259.41      289.88     12.75 o
   6  -6   4        1.75        5.38      6.76 o
   7  -6   4       16.38       20.04      3.31 o
   8  -6   4       10.29       14.18      3.29 o
  -9  -5   4        9.49        6.80      3.48 o
  -8  -5   4       35.19       33.27      3.23 o
  -7  -5   4       43.17       39.41      3.60 o
  -6  -5   4       27.35       29.69      2.65 o
  -5  -5   4      498.90      488.64     13.64 o
  -4  -5   4       39.89       42.18      2.94 o
  -3  -5   4      532.44      575.38     12.80 o
  -2  -5   4        1.87        1.35      3.70 o
  -1  -5   4       14.06       13.55      1.49 o
   0  -5   4     1065.70     1028.59     15.39 o
   1  -5   4     1917.65     1937.14     21.73 o
   2  -5   4       28.97       31.77      1.98 o
   3  -5   4      150.52      149.44      8.00 o
   4  -5   4      115.66      121.10      7.91 o
   5  -5   4       36.12       32.04      2.71 o
   6  -5   4      288.63      287.55     14.03 o
   7  -5   4       21.24       18.10      3.08 o
   8  -5   4       32.23       30.39      3.76 o
  -9  -4   4        7.17        2.46      7.62 o
  -8  -4   4       27.18       29.29      3.35 o
  -7  -4   4      159.70      170.13     10.60 o
  -6  -4   4       58.91       64.56      5.25 o
  -5  -4   4       17.46       21.21      2.08 o
  -4  -4   4     1478.41     1615.92     21.89 o
  -3  -4   4      910.68      981.94     15.68 o
  -2  -4   4      441.03      408.52      9.57 o
  -1  -4   4       40.82       43.98      2.91 o
   0  -4   4      175.24      202.07      6.53 o
   1  -4   4      546.51      588.79     11.31 o
   2  -4   4     1629.63     1718.68     19.89 o
   3  -4   4      836.13      828.86     15.25 o
   4  -4   4       69.02       79.46      5.21 o
   5  -4   4       40.97       53.14      4.58 o
   6  -4   4       67.32       77.86      6.80 o
   7  -4   4        0.61       -7.20      7.20 o
   8  -4   4        0.43        3.29      6.98 o
   9  -4   4        0.70       -4.43      7.57 o
 -10  -3   4        0.63        0.70      7.94 o
  -9  -3   4        5.39        1.83      7.85 o
  -8  -3   4      351.67      379.75     16.39 o
  -7  -3   4        5.10        8.68      5.66 o
  -6  -3   4      295.78      289.65     11.82 o
  -5  -3   4        0.22       -4.44      4.44 o
  -4  -3   4     5395.63     5354.17     37.84 o
  -3  -3   4      449.72      567.32     11.77 o
  -2  -3   4     1025.05     1041.58     13.69 o
  -1  -3   4        0.63        1.61      2.62 o
   0  -3   4      233.87      238.21      6.39 o
   1  -3   4       13.32       14.33      1.26 o
   2  -3   4      113.46      135.92      6.07 o
   3  -3   4      754.74      718.34     13.27 o
   4  -3   4       25.46       33.06      2.52 o
   5  -3   4      119.02      111.40      7.46 o
   6  -3   4       40.00       41.84      3.42 o
   7  -3   4       21.29       22.51      2.72 o
   8  -3   4       63.62       61.76      4.10 o
   9  -3   4       28.16       10.85     10.34 o
  -9  -2   4        2.49       -3.06      7.83 o
  -8  -2   4      428.81      439.05     17.25 o
  -7  -2   4       16.79       15.96      6.51 o
  -6  -2   4       31.77       31.86      2.45 o
  -5  -2   4       52.69       50.64      4.61 o
  -4  -2   4     3330.32     3435.86     29.89 o
  -3  -2   4     1485.74     1520.35     17.84 o
  -2  -2   4     2322.80     2203.67     18.87 o
  -1  -2   4     1365.66     1300.49     13.12 o
   0  -2   4      193.84      191.48      5.27 o
   1  -2   4     2250.83     2273.58     17.46 o
   2  -2   4      261.62      263.49      7.00 o
   3  -2   4     1185.96     1170.08     15.77 o
   4  -2   4       10.46       16.18      1.71 o
   5  -2   4      154.54      149.63      8.29 o
   6  -2   4       52.65       56.81      4.49 o
   7  -2   4        1.51        1.25      5.75 o
   8  -2   4       13.82        4.45      7.51 o
   9  -2   4        0.91       -0.58      7.18 o
  -9  -1   4        7.54       -0.51      5.84 o
  -8  -1   4       25.82       24.81      2.17 o
  -7  -1   4       59.45       64.15      7.11 o
  -6  -1   4        0.83       -3.60      3.60 o
  -5  -1   4       66.31       64.72      3.26 o
  -4  -1   4      440.29      440.00      7.92 o
  -3  -1   4       14.85        8.67      1.27 o
  -2  -1   4    21003.15    22202.23    156.11 o
  -1  -1   4        3.01        2.46      1.91 o
   0  -1   4     1606.70     1613.02     30.48 o
   1  -1   4     1454.69     1434.94     22.84 o
   2  -1   4     1924.53     1969.75     11.81 o
   3  -1   4       75.06       77.43      4.05 o
   4  -1   4       38.65       48.04      3.99 o
   5  -1   4      336.91      386.81     10.51 o
   6  -1   4        2.22        1.77      3.56 o
   7  -1   4      126.18      128.02      6.86 o
   8  -1   4       12.91       -3.33      6.80 o
   9  -1   4        3.47        3.24     12.35 o
  10  -1   4        4.08       -0.20      6.89 o
  -9   0   4        7.14        4.21      5.44 o
  -8   0   4       33.80       34.12      3.62 o
  -7   0   4      106.87      114.44      7.50 o
  -6   0   4      216.96      242.64      7.90 o
  -5   0   4       14.34       12.86      2.08 o
  -4   0   4       90.59      109.95      7.42 o
  -3   0   4      217.16      216.33      5.18 o
  -2   0   4     4848.95     4708.04     50.80 o
  -1   0   4     2580.22     2354.03     29.00 o
   0   0   4     2894.29     2612.10     10.69 o
   1   0   4     3354.17     3137.72     88.97 o
   2   0   4    14379.50    15596.90    255.67 o
   3   0   4      259.43      275.50      5.30 o
   4   0   4       90.71      101.65      4.27 o
   5   0   4      282.41      320.96      7.42 o
   6   0   4      285.94      281.64      9.05 o
   7   0   4       75.75       64.84     10.21 o
   8   0   4        9.52        3.49      4.48 o
   9   0   4        4.53       10.38      4.81 o
  10   0   4       12.06        7.98      6.10 o
  -9   1   4       28.67       31.63      2.62 o
  -8   1   4       30.87       30.47      2.59 o
  -7   1   4      147.21      151.35     10.94 o
  -6   1   4        6.25        9.87      3.94 o
  -5   1   4        1.81        5.94      2.77 o
  -4   1   4      582.37      573.29      9.24 o
  -3   1   4      889.33      966.84     14.97 o
  -2   1   4       30.82       39.68      2.13 o
  -1   1   4     3532.46     3380.52     62.60 o
   0   1   4     2223.97     2166.79     10.19 o
   1   1   4        2.12        6.22      0.71 o
   2   1   4    47302.09    48713.26    356.09 o
   3   1   4       35.61       52.58      2.37 o
   4   1   4       21.77       20.76      1.11 o
   5   1   4      243.43      210.40      6.21 o
   6   1   4        0.01       -1.21      3.47 o
   7   1   4       27.58       29.02      2.92 o
   8   1   4       10.40       13.02      4.52 o
   9   1   4       31.76       30.69      2.49 o
  10   1   4        3.27        5.74      5.66 o
  -9   2   4       16.00       11.17      8.32 o
  -8   2   4       75.27       79.12      5.65 o
  -7   2   4        4.87       13.57      6.07 o
  -6   2   4        1.72       -1.58      5.78 o
  -5   2   4       69.17       70.19      5.40 o
  -4   2   4      142.63      147.67      7.60 o
  -3   2   4      306.11      380.79      9.87 o
  -2   2   4      121.72      126.92      5.46 o
  -1   2   4      464.21      487.95      8.79 o
   0   2   4        7.34        5.43      2.76 o
   1   2   4        0.01        0.11      2.54 o
   2   2   4    44419.77    44770.27    299.49 o
   3   2   4       33.34       26.48      2.10 o
   4   2   4      884.93      952.81     14.99 o
   5   2   4      326.20      322.15     10.47 o
   6   2   4        7.39        7.40      5.44 o
   7   2   4        2.52       -5.25      5.75 o
   8   2   4       50.16       48.65      3.37 o
   9   2   4        3.75        2.26      6.73 o
  10   2   4       27.52       24.90      3.88 o
  -9   3   4        7.26        5.16      8.99 o
  -8   3   4        9.43       10.04      7.48 o
  -7   3   4        2.50        9.05      6.51 o
  -6   3   4       56.22       49.87      3.57 o
  -5   3   4       27.43       28.12      2.39 o
  -4   3   4       22.44       27.54      2.17 o
  -3   3   4      191.14      270.44      8.85 o
  -2   3   4      768.38      783.14     13.13 o
  -1   3   4      319.44      272.70      7.48 o
   0   3   4      664.12      649.24     10.13 o
   1   3   4        4.66        7.11      1.13 o
   2   3   4     1791.17     1685.86     16.43 o
   3   3   4     1846.07     1864.46     19.08 o
   4   3   4       24.24       25.00      2.21 o
   5   3   4      113.92      106.18      6.95 o
   6   3   4        7.72        7.82      4.15 o
   7   3   4       62.43       60.82      4.65 o
   8   3   4        8.16        9.99      7.04 o
   9   3   4       24.56       28.66      3.57 o
  10   3   4       13.27        7.82      9.97 o
  -8   4   4       11.12        8.22      7.64 o
  -7   4   4       13.98       13.85      2.95 o
  -6   4   4        6.28       -0.89      6.56 o
  -5   4   4       58.56       62.22      4.94 o
  -4   4   4      106.42      117.18      7.99 o
  -3   4   4      139.30      138.72      7.56 o
  -2   4   4     3426.52     3599.46     29.49 o
  -1   4   4      250.56      273.57      8.12 o
   0   4   4      637.93      695.20     11.51 o
   1   4   4        8.33        8.87      1.12 o
   2   4   4     1901.09     1768.41     18.28 o
   3   4   4      359.36      364.07      9.63 o
   4   4   4      138.94      144.34      7.12 o
   5   4   4      587.87      582.75     13.89 o
   6   4   4       48.85       51.71      3.48 o
   7   4   4        3.54        0.81      6.09 o
   8   4   4        1.69       -3.85      6.42 o
   9   4   4        2.18        2.26      7.03 o
  10   4   4        0.20       -8.14      8.14 o
  -8   5   4       12.39       12.40      8.37 o
  -7   5   4        1.88        5.36      6.91 o
  -6   5   4       28.32       30.63      3.13 o
  -5   5   4       47.53       40.90      2.90 o
  -4   5   4       23.00       37.10      3.09 o
  -3   5   4      566.24      527.92     13.64 o
  -2   5   4       75.83       87.46      6.57 o
  -1   5   4      430.69      435.40     10.77 o
   0   5   4      231.04      189.76      7.04 o
   1   5   4      395.15      383.93      9.48 o
   2   5   4       23.80       21.38      1.67 o
   3   5   4      176.32      185.27      7.76 o
   4   5   4      471.08      512.01     12.31 o
   5   5   4      298.60      325.50     11.29 o
   6   5   4      132.11      130.51      9.00 o
   7   5   4      169.18      164.02     10.30 o
   8   5   4        0.10        9.34      5.67 o
   9   5   4        0.99        4.59      6.35 o
  10   5   4        0.15       -1.98      7.68 o
  -7   6   4       11.75       10.32      7.57 o
  -6   6   4      120.88      134.55      8.96 o
  -5   6   4        3.41        5.75      6.05 o
  -4   6   4       84.59       85.70      6.61 o
  -3   6   4      146.17      133.76      8.20 o
  -2   6   4        0.76        3.35      4.08 o
  -1   6   4        4.75        4.42      3.62 o
   0   6   4      735.23      756.32     14.52 o
   1   6   4       20.49       18.34      1.56 o
   2   6   4       36.78       45.98      3.78 o
   3   6   4      105.15       99.34      6.37 o
   4   6   4       52.54       53.35      4.40 o
   5   6   4       80.38       82.44      5.60 o
   6   6   4        3.86        1.54      5.55 o
   7   6   4       10.68        8.20      5.41 o
   8   6   4        8.12        9.13      6.08 o
   9   6   4        0.10        4.71      5.65 o
  10   6   4       20.24       20.04      3.87 o
  -7   7   4        0.29       -4.92      7.63 o
  -6   7   4       81.05       83.93      5.95 o
  -5   7   4      105.27      109.75      7.63 o
  -4   7   4      220.20      214.88     11.56 o
  -3   7   4       14.03       11.76      5.19 o
  -2   7   4      276.70      250.26     11.28 o
  -1   7   4        3.07        7.32      4.40 o
   0   7   4       40.80       54.38      3.87 o
   1   7   4      272.31      293.67      9.96 o
   2   7   4      323.76      347.84     10.81 o
   3   7   4        3.74        6.87      4.44 o
   4   7   4        5.79        5.90      4.54 o
   5   7   4        6.08        3.72      2.06 o
   6   7   4       63.32       53.59      4.04 o
   7   7   4      272.02      280.77     13.53 o
   8   7   4       11.93        6.34      6.85 o
   9   7   4       13.02       10.33      7.57 o
  10   7   4        0.62       -9.04      9.04 o
  -6   8   4        4.12        6.73      3.12 o
  -5   8   4      118.95       97.86      7.91 o
  -4   8   4        3.90       -2.91      6.82 o
  -3   8   4       89.75       84.34      7.19 o
  -2   8   4      309.60      324.65     13.08 o
  -1   8   4        2.18        5.83      4.87 o
   0   8   4       73.88       67.56      5.38 o
   1   8   4      197.94      230.75     10.01 o
   2   8   4       82.75       74.06      5.43 o
   3   8   4        0.09       -5.46      5.46 o
   4   8   4        0.71        3.64      4.70 o
   5   8   4      153.77      167.44      9.40 o
   6   8   4        5.33       11.95      5.36 o
   7   8   4       35.80       38.54      3.35 o
   8   8   4       44.87       45.13      3.60 o
   9   8   4        1.53        1.26      7.63 o
  -6   9   4       28.43       23.30     10.03 o
  -5   9   4        0.00       -5.78      7.67 o
  -4   9   4       19.33       17.13      6.98 o
  -3   9   4        6.95        6.16      5.47 o
  -2   9   4       14.51       12.10      2.63 o
  -1   9   4       73.30       83.82      7.28 o
   0   9   4        0.45        0.00      5.10 o
   1   9   4        0.14       -0.74      4.72 o
   2   9   4      205.12      204.08      9.94 o
   3   9   4       69.46       81.42      6.44 o
   4   9   4       83.98       91.30      6.74 o
   5   9   4      252.71      237.68     12.29 o
   6   9   4       28.22       33.33      2.94 o
   7   9   4       80.53       80.51      6.29 o
   8   9   4        0.14        1.60      3.00 o
   9   9   4        5.34       11.23      8.23 o
  -5  10   4        4.77        8.84      7.15 o
  -4  10   4        0.99       -6.84      6.84 o
  -3  10   4        0.24       -2.63      6.73 o
  -2  10   4       23.44       15.66      7.44 o
  -1  10   4      134.76      135.05     10.40 o
   0  10   4       50.49       50.46      4.04 o
   1  10   4        3.29        7.22      5.78 o
   2  10   4      222.93      213.34     11.40 o
   3  10   4        4.53        8.44      5.67 o
   4  10   4      153.05      152.85     10.17 o
   5  10   4        0.04       -4.20      6.32 o
   6  10   4        0.05       -6.77      6.85 o
   7  10   4       14.99       15.96      3.29 o
   8  10   4        0.81       -8.12      8.12 o
   9  10   4        1.70       10.43      7.53 o
  -4  11   4        3.15       13.41      7.26 o
  -3  11   4       17.16       26.03      3.23 o
  -2  11   4       55.34       60.00      5.37 o
  -1  11   4       12.04       12.12      6.68 o
   0  11   4      251.70      215.63     12.60 o
   1  11   4        2.91       -3.36      5.85 o
   2  11   4       19.21       15.06      6.65 o
   3  11   4       87.26       99.93      7.40 o
   4  11   4        7.59        5.53      6.84 o
   5  11   4       68.83       60.65      3.77 o
   6  11   4       66.00       65.37      4.20 o
   7  11   4       43.56       47.84      4.87 o
   8  11   4        0.35       -2.01      8.88 o
  -3  12   4        0.99       -2.59      7.47 o
  -2  12   4        0.00       -1.25      7.32 o
  -1  12   4       66.84       80.74      6.76 o
   0  12   4        5.60       12.44      6.74 o
   1  12   4        0.02        0.00      6.05 o
   2  12   4       16.76       17.24      2.79 o
   3  12   4        1.53       -6.26      6.26 o
   4  12   4        0.16       -2.23      6.01 o
   5  12   4       10.31        6.22      7.03 o
   6  12   4      116.38      118.83      9.77 o
   7  12   4       43.83       50.89      4.29 o
  -2  13   4       30.19       38.67      3.89 o
  -1  13   4        0.27        7.87      6.63 o
   0  13   4        1.53       13.25      8.11 o
   1  13   4        2.28        9.24      2.96 o
   2  13   4       17.75       -1.18      7.86 o
   3  13   4       28.63       20.09      8.27 o
   4  13   4       31.04       28.30      3.47 o
   5  13   4        1.34        0.63      7.32 o
   6  13   4       10.66       10.08      8.79 o
   0  14   4       22.19       27.92      3.87 o
   1  14   4        2.69        8.85      6.91 o
   2  14   4        0.85        3.28      7.49 o
   3  14   4        0.82       -1.30      6.93 o
   4  14   4       14.16       18.74      3.47 o
   5  14   4        0.02        4.09      7.27 o
  -3 -14   5        4.48        4.78      8.04 o
  -2 -14   5        0.12       -6.09      8.37 o
  -1 -14   5       21.90       21.62      9.07 o
   0 -14   5       11.53        7.83      9.04 o
  -5 -13   5       18.56       16.54      3.67 o
  -4 -13   5        0.20       11.71      7.47 o
  -3 -13   5        1.22       -7.60      7.60 o
  -2 -13   5        2.38       -6.72      7.35 o
  -1 -13   5        7.42        0.63      8.02 o
   0 -13   5       45.37       53.42      4.08 o
   1 -13   5        0.11        9.91      7.15 o
   2 -13   5        2.43        2.08      8.74 o
  -6 -12   5        4.38        3.98      7.95 o
  -5 -12   5       10.93        2.42      8.32 o
  -4 -12   5        7.91       15.37      7.00 o
  -3 -12   5       11.14       13.41      6.99 o
  -2 -12   5        1.41        8.80      5.81 o
  -1 -12   5       12.28       16.56      3.01 o
   0 -12   5        0.28       -6.15      6.15 o
   1 -12   5        9.28        2.37      7.64 o
   2 -12   5       36.19       32.99      3.81 o
   3 -12   5        5.07       13.41      7.42 o
  -7 -11   5        0.08        3.99      7.46 o
  -6 -11   5        0.66       -1.83      6.62 o
  -5 -11   5        2.96        5.53      6.16 o
  -4 -11   5      152.06      127.46      9.29 o
  -3 -11   5      129.61      142.60     10.42 o
  -2 -11   5      143.61      137.94     10.84 o
  -1 -11   5        2.99        1.49      6.37 o
   0 -11   5        2.81        1.54      6.73 o
   1 -11   5       43.10       47.21      3.46 o
   2 -11   5        0.07        2.81      6.44 o
   3 -11   5       20.32       12.69      7.56 o
   4 -11   5        0.83       -2.50      7.25 o
  -8 -10   5        3.31        2.05      8.12 o
  -7 -10   5       31.37       32.43      3.59 o
  -6 -10   5       25.62       31.95      3.36 o
  -5 -10   5       17.13       14.19      7.09 o
  -4 -10   5       51.09       56.25      4.26 o
  -3 -10   5        0.05       -0.47      6.66 o
  -2 -10   5      411.66      375.28     15.09 o
  -1 -10   5        0.87       10.15      5.70 o
   0 -10   5      151.11      155.31     10.60 o
   1 -10   5        0.16        7.09      6.07 o
   2 -10   5        5.65        1.51      6.58 o
   3 -10   5       26.88       17.12      7.78 o
   4 -10   5       10.02        2.84      6.34 o
   5 -10   5        1.69       -7.35      7.35 o
  -8  -9   5        0.99       -4.50      7.34 o
  -7  -9   5        0.13        2.91      6.82 o
  -6  -9   5        3.99       11.05      5.39 o
  -5  -9   5        1.04       -5.56      5.56 o
  -4  -9   5      158.94      149.86     10.64 o
  -3  -9   5        2.62        7.67      6.25 o
  -2  -9   5      125.46      115.84      8.96 o
  -1  -9   5       52.20       54.49      4.63 o
   0  -9   5       27.60       25.24      2.75 o
   1  -9   5     1605.67     1526.54     26.84 o
   2  -9   5        2.03        9.24      6.24 o
   3  -9   5      114.59      117.74      9.41 o
   4  -9   5       21.55       21.37      2.92 o
   5  -9   5       17.82       16.45      3.25 o
   6  -9   5        6.76        8.10      7.96 o
  -9  -8   5        5.13        6.24      9.08 o
  -8  -8   5       13.65       14.66      7.48 o
  -7  -8   5       36.44       30.97      3.21 o
  -6  -8   5        0.98        0.49      5.39 o
  -5  -8   5      124.31      109.06      7.90 o
  -4  -8   5      151.75      135.68      9.19 o
  -3  -8   5      277.87      256.33     11.67 o
  -2  -8   5      223.42      239.26     10.44 o
  -1  -8   5      238.32      247.51     10.61 o
   0  -8   5       86.41       87.35      6.06 o
   1  -8   5      162.23      152.98      9.43 o
   2  -8   5      362.24      341.53     13.30 o
   3  -8   5       17.92       12.90      7.15 o
   4  -8   5       78.29       68.09      5.60 o
   5  -8   5       25.25       14.75      7.25 o
   6  -8   5       15.71        9.15      6.97 o
   7  -8   5        0.03       -0.64      7.06 o
  -9  -7   5        0.56        1.34      7.21 o
  -8  -7   5       32.95       29.67      3.66 o
  -7  -7   5       15.18       10.43      7.03 o
  -6  -7   5        2.36       -6.91      6.91 o
  -5  -7   5      213.44      207.11     10.80 o
  -4  -7   5       46.07       45.07      3.06 o
  -3  -7   5      601.30      633.37     15.32 o
  -2  -7   5        0.05       -0.31      4.12 o
  -1  -7   5       59.54       52.16      4.47 o
   0  -7   5       23.13       25.99      2.10 o
   1  -7   5        0.78        0.00      4.35 o
   2  -7   5     1397.53     1403.57     23.13 o
   3  -7   5      323.20      318.67     11.85 o
   4  -7   5        0.28        4.66      6.21 o
   5  -7   5       59.64       45.76      4.35 o
   6  -7   5       48.92       46.52      4.18 o
   7  -7   5        3.19       16.40      6.67 o
  -9  -6   5        4.73       11.06      7.78 o
  -8  -6   5        1.59        3.39      6.77 o
  -7  -6   5       39.33       41.78      3.12 o
  -6  -6   5       43.34       42.69      3.01 o
  -5  -6   5        3.38        4.42      5.11 o
  -4  -6   5       14.17        8.69      4.94 o
  -3  -6   5       92.34       94.72      6.89 o
  -2  -6   5      197.88      175.30      8.06 o
  -1  -6   5        0.11        0.00      3.36 o
   0  -6   5      110.88      108.84      6.78 o
   1  -6   5      307.68      326.02     10.75 o
   2  -6   5      204.26      191.70      8.64 o
   3  -6   5       33.06       39.86      3.26 o
   4  -6   5       56.51       54.12      4.42 o
   5  -6   5        0.96        2.11      5.35 o
   6  -6   5        1.89        8.38      5.77 o
   7  -6   5        0.00        0.00      6.52 o
   8  -6   5       24.27       17.62      3.54 o
  -9  -5   5        3.06        1.27      7.70 o
  -8  -5   5       12.04       13.16      6.44 o
  -7  -5   5       17.84       11.64      6.57 o
  -6  -5   5       22.41       23.55      2.68 o
  -5  -5   5      256.28      260.75     11.04 o
  -4  -5   5      267.78      222.33      9.34 o
  -3  -5   5      141.33      152.67      7.31 o
  -2  -5   5      200.04      205.13      7.49 o
  -1  -5   5     1597.63     1573.73     19.43 o
   0  -5   5        4.49       -0.23      3.68 o
   1  -5   5      370.17      386.96     10.59 o
   2  -5   5        8.51       10.48      4.33 o
   3  -5   5       25.34       38.00      2.38 o
   4  -5   5       69.68       72.95      5.91 o
   5  -5   5       23.66       26.09      2.51 o
   6  -5   5      372.11      355.91     14.88 o
   7  -5   5        6.42        6.07      6.78 o
   8  -5   5        7.94        5.26      7.09 o
  -9  -4   5        0.40       -7.30      7.30 o
  -8  -4   5       30.60       28.51      3.20 o
  -7  -4   5        1.37        4.08      5.93 o
  -6  -4   5      135.02      133.82      9.51 o
  -5  -4   5      429.30      444.87     13.27 o
  -4  -4   5       31.80       34.10      2.81 o
  -3  -4   5      107.18      124.16      6.70 o
  -2  -4   5      215.71      193.88      7.29 o
  -1  -4   5       73.59       50.58      3.41 o
   0  -4   5      270.59      270.69      7.68 o
   1  -4   5       11.66       15.87      1.42 o
   2  -4   5      260.69      255.49      8.72 o
   3  -4   5        2.04        3.09      3.62 o
   4  -4   5       10.02        9.59      4.80 o
   5  -4   5       57.81       49.98      3.78 o
   6  -4   5      114.45      148.18      9.38 o
   7  -4   5       58.63       67.55      4.78 o
   8  -4   5        0.88       14.87      6.25 o
   9  -4   5        0.11       -3.17      7.64 o
  -9  -3   5        0.24        0.63      6.88 o
  -8  -3   5        1.34        4.26      6.94 o
  -7  -3   5      106.32       93.46      7.37 o
  -6  -3   5      273.94      227.99     11.66 o
  -5  -3   5        1.50        7.09      4.65 o
  -4  -3   5      121.35      109.40      7.68 o
  -3  -3   5     2070.07     2175.04     22.57 o
  -2  -3   5      695.46      673.65     11.69 o
  -1  -3   5     1318.75     1323.42     14.98 o
   0  -3   5        1.28        2.99      2.76 o
   1  -3   5     3806.75     3876.95     26.32 o
   2  -3   5     2554.43     2539.43     22.97 o
   3  -3   5       47.50       60.52      4.04 o
   4  -3   5      249.05      254.50      9.32 o
   5  -3   5       31.55       43.53      3.50 o
   6  -3   5        8.80       11.76      6.30 o
   7  -3   5       11.12        0.44      6.81 o
   8  -3   5        4.40       -7.98      7.98 o
   9  -3   5        9.43        5.44      9.19 o
  -9  -2   5        3.15        1.88      6.95 o
  -8  -2   5        0.05        4.26      6.94 o
  -7  -2   5        4.87        4.11      6.28 o
  -6  -2   5       17.25       21.59      2.42 o
  -5  -2   5      376.60      379.80     12.01 o
  -4  -2   5      584.02      621.14     13.88 o
  -3  -2   5       35.89       35.66      2.82 o
  -2  -2   5     2176.20     2176.47     19.67 o
  -1  -2   5       15.85       16.96      1.21 o
   0  -2   5      541.09      486.12      8.52 o
   1  -2   5      614.65      627.37     10.05 o
   2  -2   5     1217.04     1240.00     14.95 o
   3  -2   5      814.21      885.66     14.24 o
   4  -2   5      120.37      119.67      7.06 o
   5  -2   5       64.30       76.26      5.66 o
   6  -2   5       95.27      107.14      8.04 o
   7  -2   5       70.28       67.59      4.65 o
   8  -2   5        0.04       -6.87      6.87 o
   9  -2   5        1.18       12.15      7.02 o
  -9  -1   5        0.99       -0.62      5.46 o
  -8  -1   5        0.83        2.32      4.35 o
  -7  -1   5       67.57       71.69      4.56 o
  -6  -1   5       20.37       16.63      4.29 o
  -5  -1   5       35.71       42.24      2.23 o
  -4  -1   5      835.89      943.99     11.46 o
  -3  -1   5     3478.98     3546.11     45.46 o
  -2  -1   5     2823.78     2711.45     15.09 o
  -1  -1   5      733.59      629.05      6.72 o
   0  -1   5     4318.13     4053.56     82.62 o
   1  -1   5      226.68      203.22      6.98 o
   2  -1   5     1967.90     1867.57     12.02 o
   3  -1   5      255.74      249.11      5.44 o
   4  -1   5      697.70      776.07     10.12 o
   5  -1   5      133.24      155.78      5.65 o
   6  -1   5       24.01       11.49      3.88 o
   7  -1   5        0.14        3.26      3.89 o
   8  -1   5        1.91        1.17      4.57 o
   9  -1   5       33.33       39.11      2.64 o
  10  -1   5        9.71       13.51      6.15 o
  -9   0   5       11.39       10.43      6.00 o
  -8   0   5       10.58        7.49      5.12 o
  -7   0   5       15.37       13.42      2.15 o
  -6   0   5        5.29       -0.44      5.04 o
  -5   0   5       93.44       92.59      4.58 o
  -4   0   5      298.20      270.95      6.73 o
  -3   0   5      876.45      911.17     16.17 o
  -2   0   5      215.40      232.87      4.80 o
  -1   0   5     4459.22     4330.45     25.56 o
   0   0   5        2.09       -1.47      2.05 o
   1   0   5     2231.28     2155.53     17.07 o
   2   0   5       64.77       58.28      4.16 o
   3   0   5      593.08      604.43      9.13 o
   4   0   5      330.21      342.93      6.72 o
   5   0   5      328.38      311.16      7.30 o
   6   0   5       48.29       42.61      4.85 o
   7   0   5       34.81       30.36      3.19 o
   8   0   5       31.97       34.54      2.20 o
   9   0   5        0.09       -1.03      5.08 o
  10   0   5        1.39       -5.31     11.87 o
  -9   1   5        9.20        8.49      5.57 o
  -8   1   5        0.68       -8.30     14.35 o
  -7   1   5        9.09        9.03      4.36 o
  -6   1   5        0.00       -4.31      4.31 o
  -5   1   5       29.77       29.95      2.66 o
  -4   1   5        2.28        0.57      2.85 o
  -3   1   5       40.51       45.64      2.66 o
  -2   1   5      331.59      382.05      6.09 o
  -1   1   5     1685.87     1619.23     28.90 o
   0   1   5     2171.41     2005.41     10.90 o
   1   1   5       37.51       50.28      2.46 o
   2   1   5       66.43       65.20      3.92 o
   3   1   5       37.51       47.71      2.43 o
   4   1   5      237.04      251.07      9.30 o
   5   1   5        1.11        5.53      1.41 o
   6   1   5        9.56        5.48      3.63 o
   7   1   5       37.62       34.97      2.01 o
   8   1   5      101.01       92.44      5.78 o
   9   1   5        6.09        6.95      5.01 o
  10   1   5        4.88       -2.01      8.35 o
  -9   2   5        1.80       -2.53      8.68 o
  -8   2   5        1.16       -3.82      6.92 o
  -7   2   5      352.80      317.56     13.97 o
  -6   2   5        1.39        4.91      5.66 o
  -5   2   5       23.92       20.23      2.13 o
  -4   2   5       40.43       40.80      2.17 o
  -3   2   5      617.60      570.26     12.37 o
  -2   2   5      482.94      487.41     10.26 o
  -1   2   5      940.96      860.00     12.01 o
   0   2   5      203.32      161.26      5.24 o
   1   2   5       38.08       34.89      2.70 o
   2   2   5      407.38      458.58      8.91 o
   3   2   5     1237.62     1323.19     15.92 o
   4   2   5     1038.38     1003.80     15.70 o
   5   2   5      211.59      249.95      9.48 o
   6   2   5      133.70      134.58      8.70 o
   7   2   5        0.17        7.73      5.48 o
   8   2   5       29.35       23.77      2.80 o
   9   2   5        0.08       -7.07      7.07 o
  10   2   5       15.46       11.05      8.84 o
  -8   3   5       12.59       13.10      8.24 o
  -7   3   5      131.92      126.72      8.79 o
  -6   3   5       39.67       40.79      2.82 o
  -5   3   5       59.25       52.35      3.69 o
  -4   3   5      270.45      276.84      9.98 o
  -3   3   5     1250.29     1257.45     18.74 o
  -2   3   5      702.35      771.37     13.49 o
  -1   3   5      905.87      870.75     13.16 o
   0   3   5       34.88       41.96      3.00 o
   1   3   5     1560.03     1542.62     15.52 o
   2   3   5     3954.89     3851.66     25.51 o
   3   3   5     1615.30     1679.89     18.58 o
   4   3   5     2354.80     2526.94     24.93 o
   5   3   5       39.19       36.73      3.59 o
   6   3   5        1.37        1.04      4.73 o
   7   3   5       28.95       30.46      2.60 o
   8   3   5       51.74       50.70      3.89 o
   9   3   5        3.77        2.25      6.87 o
  10   3   5       28.25       33.24      3.86 o
  -8   4   5       10.91       12.57      7.69 o
  -7   4   5       35.72       31.75      3.28 o
  -6   4   5       33.16       34.40      3.82 o
  -5   4   5        6.21        9.23      5.25 o
  -4   4   5      110.00      112.82      8.05 o
  -3   4   5        8.30        4.25      4.01 o
  -2   4   5      898.54      879.78     15.39 o
  -1   4   5      381.19      403.14     10.07 o
   0   4   5      374.04      339.83      8.87 o
   1   4   5        0.15        1.60      2.50 o
   2   4   5       13.73       10.73      1.25 o
   3   4   5     1510.72     1582.84     19.01 o
   4   4   5       34.26       33.89      3.04 o
   5   4   5       22.29       26.87      2.03 o
   6   4   5        0.28       -3.54      4.85 o
   7   4   5       37.95       32.24      3.01 o
   8   4   5        0.24        3.87      5.47 o
   9   4   5        0.11       -7.27      7.27 o
  10   4   5        1.01       -6.54      8.68 o
  -8   5   5        0.56       -8.19      8.19 o
  -7   5   5        0.58       -6.03      7.12 o
  -6   5   5       53.80       34.37      3.64 o
  -5   5   5        0.98        0.00      5.49 o
  -4   5   5        7.21        5.19      5.39 o
  -3   5   5        7.55        7.81      4.79 o
  -2   5   5      441.61      447.43     11.82 o
  -1   5   5        8.89        8.99      1.54 o
   0   5   5        5.43        9.12      3.81 o
   1   5   5     1692.60     1605.15     19.19 o
   2   5   5      215.92      208.01      7.70 o
   3   5   5     1444.17     1483.55     19.64 o
   4   5   5      174.44      153.72      7.82 o
   5   5   5       92.54       95.80      7.31 o
   6   5   5       48.65       41.73      2.93 o
   7   5   5       19.69       26.43      2.51 o
   8   5   5        5.04       -6.53      6.53 o
   9   5   5       11.87       14.99      6.82 o
  10   5   5       40.05       43.04      4.32 o
  -7   6   5        1.03       -1.16      6.97 o
  -6   6   5        0.02        2.65      7.21 o
  -5   6   5       43.81       48.07      3.46 o
  -4   6   5       76.95       82.29      6.60 o
  -3   6   5        0.66        4.54      5.28 o
  -2   6   5       88.92       75.74      5.27 o
  -1   6   5       98.69      124.21      7.28 o
   0   6   5        9.87       13.18      1.54 o
   1   6   5      600.90      597.97     13.00 o
   2   6   5      157.85      184.95      7.94 o
   3   6   5      312.93      322.02     10.38 o
   4   6   5      172.25      187.11      8.74 o
   5   6   5        4.49        8.60      5.22 o
   6   6   5        0.51        5.06      5.06 o
   7   6   5       40.90       50.59      4.17 o
   8   6   5        0.09        6.11      5.29 o
   9   6   5        0.01       -7.60      7.60 o
  10   6   5        1.75        4.71      8.27 o
  -7   7   5        3.75        8.19      3.30 o
  -6   7   5        6.98        8.98      7.49 o
  -5   7   5        0.95       -5.77      5.77 o
  -4   7   5       46.05       36.81      3.50 o
  -3   7   5       72.32       69.90      5.62 o
  -2   7   5     1875.95     1828.73     26.71 o
  -1   7   5       24.20       23.46      2.08 o
   0   7   5        0.05        3.06      4.02 o
   1   7   5        5.03        4.93      4.59 o
   2   7   5        8.45        0.00      4.32 o
   3   7   5      530.80      587.35     14.16 o
   4   7   5       42.52       50.48      4.84 o
   5   7   5      163.70      181.74      9.73 o
   6   7   5        5.66       12.04      5.27 o
   7   7   5       29.05       26.81      2.94 o
   8   7   5        4.74        0.53      6.64 o
   9   7   5        0.51        8.53      6.89 o
  10   7   5        0.70        0.00      8.28 o
  -6   8   5        0.00       -5.47      7.06 o
  -5   8   5        0.12        0.54      6.87 o
  -4   8   5      114.43      122.06      8.39 o
  -3   8   5       45.46       41.89      2.96 o
  -2   8   5      698.61      634.68     17.67 o
  -1   8   5       15.76       15.45      2.43 o
   0   8   5       18.46        9.15      5.68 o
   1   8   5      614.61      626.16     15.48 o
   2   8   5       18.75       24.08      2.11 o
   3   8   5        1.47        2.13      4.79 o
   4   8   5      140.66      145.55      9.14 o
   5   8   5      232.88      219.15     10.82 o
   6   8   5        0.00       -5.98      5.98 o
   7   8   5       48.71       48.79      3.31 o
   8   8   5       31.09       30.65      3.46 o
   9   8   5        8.88       17.10      7.68 o
  -6   9   5        1.01       -8.35      8.35 o
  -5   9   5        0.04       -6.71      6.71 o
  -4   9   5       19.51       20.13      3.29 o
  -3   9   5       43.87       30.56      3.15 o
  -2   9   5        4.93        2.30      6.45 o
  -1   9   5     1738.02     1610.82     28.21 o
   0   9   5       45.91       49.16      3.58 o
   1   9   5        0.01        5.34      4.51 o
   2   9   5      138.63      140.64      9.30 o
   3   9   5       44.58       43.84      4.51 o
   4   9   5        0.82        3.29      5.55 o
   5   9   5      166.70      180.40     10.58 o
   6   9   5       72.20       71.34      5.10 o
   7   9   5        0.21        8.54      5.95 o
   8   9   5        9.08        8.23      7.25 o
   9   9   5        7.08        9.76      3.29 o
  -5  10   5        3.21        9.62      6.94 o
  -4  10   5        0.02        4.13      6.95 o
  -3  10   5        5.47       -6.61      6.61 o
  -2  10   5        7.63       10.28      5.95 o
  -1  10   5        1.43       -7.09      7.09 o
   0  10   5      120.92      119.66      7.82 o
   1  10   5       33.88       30.85      3.13 o
   2  10   5      179.10      175.51     10.85 o
   3  10   5      123.01      120.76      7.86 o
   4  10   5       16.03        6.86      6.58 o
   5  10   5       11.50       -3.30      7.01 o
   6  10   5      252.95      257.31     13.69 o
   7  10   5        0.94        3.44      7.15 o
   8  10   5        4.74        6.23      7.88 o
   9  10   5        0.33       -7.67      8.22 o
  -4  11   5       33.17       32.79      3.99 o
  -3  11   5        4.66        6.52      7.25 o
  -2  11   5        1.24        8.02      6.48 o
  -1  11   5       92.87       82.70      6.82 o
   0  11   5       16.31       12.79      6.53 o
   1  11   5       13.92        8.28      6.18 o
   2  11   5        6.55        9.53      6.53 o
   3  11   5        4.58        9.14      6.15 o
   4  11   5      144.88      133.95     10.47 o
   5  11   5       17.08        0.00      7.83 o
   6  11   5      158.71      153.83     10.21 o
   7  11   5        0.01       10.48      7.21 o
   8  11   5      129.79      141.65     11.04 o
  -3  12   5        0.36       -8.23      8.23 o
  -2  12   5       24.99       32.15      3.71 o
  -1  12   5        5.66        6.58      7.29 o
   0  12   5        0.01        0.00      6.59 o
   1  12   5        0.65        3.82      6.01 o
   2  12   5        9.94        3.74      7.18 o
   3  12   5      127.06      130.58      8.80 o
   4  12   5       11.96        9.29      3.13 o
   5  12   5       27.93       18.78      8.98 o
   6  12   5       68.52       73.61      5.12 o
   7  12   5       36.87       37.46      4.37 o
  -2  13   5        4.40        3.71      3.43 o
  -1  13   5       14.91        1.99      8.98 o
   0  13   5       20.91       17.89      7.92 o
   1  13   5        2.39       14.24      6.22 o
   2  13   5        6.28       16.66      7.09 o
   3  13   5       32.64       32.64      3.58 o
   4  13   5       29.56       27.64      3.44 o
   5  13   5        3.40       10.62      6.81 o
   6  13   5        2.21       -4.72      8.41 o
   0  14   5       17.64       20.61      3.70 o
   1  14   5        5.82        2.75      8.02 o
   2  14   5       13.45       15.85      8.56 o
   3  14   5        5.37        7.92      8.25 o
   4  14   5        7.10        0.67      8.01 o
   5  14   5        0.76       -0.68      8.01 o
  -3 -14   6        4.04       14.57      6.68 o
  -2 -14   6        1.32       -5.50      7.27 o
  -1 -14   6        7.27        2.82      8.25 o
  -5 -13   6        0.62       -1.35      7.30 o
  -4 -13   6        3.53       -1.98      7.87 o
  -3 -13   6       30.88       32.76      3.64 o
  -2 -13   6       15.06       15.55      8.37 o
  -1 -13   6        0.58       -6.39      7.23 o
   0 -13   6       37.93       40.38      4.13 o
   1 -13   6        0.00       -8.09      8.09 o
   2 -13   6       24.68       14.74     10.38 o
  -6 -12   6        3.18       -2.03      8.99 o
  -5 -12   6       23.79       20.35      8.47 o
  -4 -12   6        1.16       12.68      6.70 o
  -3 -12   6       12.53       17.12      7.13 o
  -2 -12   6       26.73       15.14      8.95 o
  -1 -12   6        0.99        3.45      6.75 o
   0 -12   6        0.67       -1.18      6.52 o
   1 -12   6       71.28       73.52      6.05 o
   2 -12   6        0.05       -1.27      6.71 o
   3 -12   6        3.16       -7.70      7.70 o
  -7 -11   6        2.21       13.59      7.12 o
  -6 -11   6        0.27        5.47      3.00 o
  -5 -11   6        8.45       14.15      6.38 o
  -4 -11   6       22.12       25.10      3.18 o
  -3 -11   6       38.78       42.88      3.16 o
  -2 -11   6        2.66        8.56      5.90 o
  -1 -11   6        3.08        2.03      5.78 o
   0 -11   6      156.51      166.64     11.56 o
   1 -11   6       34.63       44.39      3.40 o
   2 -11   6        9.85        7.99      7.17 o
   3 -11   6        3.12       12.85      6.81 o
   4 -11   6        6.10       10.75      8.31 o
  -8 -10   6        0.07        7.68      7.02 o
  -7 -10   6        5.79        1.91      8.31 o
  -6 -10   6       59.64       58.26      3.89 o
  -5 -10   6       19.61       20.53      2.71 o
  -4 -10   6        9.96       -2.50      7.16 o
  -3 -10   6      124.91      123.98      8.58 o
  -2 -10   6       41.01       38.63      3.36 o
  -1 -10   6       38.39       39.55      2.90 o
   0 -10   6      463.88      478.60     16.41 o
   1 -10   6       63.40       66.06      5.78 o
   2 -10   6        0.24        9.20      6.01 o
   3 -10   6        0.02        0.53      6.21 o
   4 -10   6       10.50        6.31      8.29 o
   5 -10   6        1.00        2.48      7.05 o
  -8  -9   6        7.17        6.57      8.14 o
  -7  -9   6        1.35        4.78      7.36 o
  -6  -9   6       16.08       23.22      2.92 o
  -5  -9   6       49.36       43.64      3.72 o
  -4  -9   6       54.96       50.42      5.02 o
  -3  -9   6      624.17      623.02     18.19 o
  -2  -9   6       56.19       63.06      4.92 o
  -1  -9   6       41.97       36.78      2.99 o
   0  -9   6       88.99       85.83      6.54 o
   1  -9   6      803.82      809.99     20.16 o
   2  -9   6      154.23      131.42     10.12 o
   3  -9   6       31.01       21.28      2.93 o
   4  -9   6       21.26       22.18      3.00 o
   5  -9   6       23.70       10.73      7.97 o
   6  -9   6        0.90        0.63      7.41 o
  -8  -8   6       13.32        6.25      7.61 o
  -7  -8   6        0.00       -2.25      6.81 o
  -6  -8   6       35.02       30.86      3.04 o
  -5  -8   6       96.62       81.24      6.20 o
  -4  -8   6        5.38        1.24      5.42 o
  -3  -8   6      855.31      819.86     19.88 o
  -2  -8   6      174.71      168.16      9.91 o
  -1  -8   6       22.46       18.34      2.13 o
   0  -8   6      134.27      149.65      8.91 o
   1  -8   6     1135.39     1203.30     22.84 o
   2  -8   6       20.71       19.14      2.62 o
   3  -8   6      222.37      214.36     11.94 o
   4  -8   6        0.04       -1.91      6.33 o
   5  -8   6       81.20       74.10      5.73 o
   6  -8   6       38.11       33.91      3.71 o
   7  -8   6       18.57       14.63      8.66 o
  -9  -7   6        1.33       -8.64      8.64 o
  -8  -7   6       11.45       14.39      7.34 o
  -7  -7   6       40.41       37.60      3.30 o
  -6  -7   6        0.36       -6.48      6.48 o
  -5  -7   6       20.06       16.93      2.49 o
  -4  -7   6       88.78      105.35      8.05 o
  -3  -7   6        3.62        9.27      5.01 o
  -2  -7   6      375.80      383.78     11.71 o
  -1  -7   6      558.81      548.90     13.95 o
   0  -7   6       16.62       21.40      2.06 o
   1  -7   6       37.80       40.85      3.23 o
   2  -7   6      146.05      149.90      9.29 o
   3  -7   6        5.01        4.92      5.42 o
   4  -7   6      170.21      173.13     10.54 o
   5  -7   6       43.14       48.93      4.56 o
   6  -7   6       68.95       64.78      5.77 o
   7  -7   6        0.84       -1.77      7.72 o
  -9  -6   6        5.10       13.33      7.54 o
  -8  -6   6        0.30        2.32      7.59 o
  -7  -6   6      109.56      108.71      7.47 o
  -6  -6   6        3.19        5.37      5.80 o
  -5  -6   6      215.46      204.15     10.17 o
  -4  -6   6       23.58       22.20      2.61 o
  -3  -6   6       50.38       61.49      4.28 o
  -2  -6   6      149.69      148.50      7.56 o
  -1  -6   6      209.42      228.82      8.79 o
   0  -6   6       11.46        9.30      1.60 o
   1  -6   6      470.04      520.72     13.20 o
   2  -6   6        8.10        9.79      1.78 o
   3  -6   6        1.45        1.01      4.71 o
   4  -6   6       81.94       93.49      6.60 o
   5  -6   6        1.98        8.55      5.87 o
   6  -6   6       29.39       39.28      3.04 o
   7  -6   6       34.41       37.07      3.29 o
   8  -6   6       23.61       26.02      3.73 o
  -9  -5   6        0.74        8.49      7.86 o
  -8  -5   6        1.65        2.81      7.01 o
  -7  -5   6      145.21      170.83     11.23 o
  -6  -5   6      409.12      382.65     14.36 o
  -5  -5   6       88.28       81.18      6.12 o
  -4  -5   6      435.33      396.87     12.59 o
  -3  -5   6      430.94      455.06     12.22 o
  -2  -5   6      111.24      123.13      6.88 o
  -1  -5   6       65.43       54.14      3.80 o
   0  -5   6      629.03      711.81     13.69 o
   1  -5   6       91.42       77.22      5.60 o
   2  -5   6      355.69      410.62     11.36 o
   3  -5   6      214.32      206.35      8.89 o
   4  -5   6        0.05       -5.06      5.06 o
   5  -5   6       40.20       37.78      2.66 o
   6  -5   6      151.12      161.03     10.89 o
   7  -5   6       71.88       66.65      5.33 o
   8  -5   6       41.89       40.88      3.88 o
  -9  -4   6       16.78       20.37      3.27 o
  -8  -4   6        2.74       -3.87      7.27 o
  -7  -4   6        0.69        3.28      5.87 o
  -6  -4   6      485.43      474.37     16.03 o
  -5  -4   6      333.87      339.67     12.14 o
  -4  -4   6      183.66      182.46      8.78 o
  -3  -4   6     1068.67     1139.23     17.77 o
  -2  -4   6      834.78      871.85     14.60 o
  -1  -4   6        1.83        1.63      2.89 o
   0  -4   6       15.99       23.69      1.78 o
   1  -4   6      285.43      322.12      9.09 o
   2  -4   6     3576.20     3883.39     31.21 o
   3  -4   6        0.00        1.34      3.97 o
   4  -4   6       70.42       70.17      5.56 o
   5  -4   6       13.42       15.23      2.29 o
   6  -4   6        0.18       -6.92      6.92 o
   7  -4   6       58.28       62.34      4.59 o
   8  -4   6       13.33       13.87      8.28 o
   9  -4   6        0.01        0.64      7.69 o
  -9  -3   6        3.23       14.73      6.44 o
  -8  -3   6       39.13       43.07      3.53 o
  -7  -3   6      153.38      166.34     11.01 o
  -6  -3   6      182.60      176.41     10.54 o
  -5  -3   6       93.55       88.52      5.87 o
  -4  -3   6     3351.78     3279.64     31.29 o
  -3  -3   6     2689.87     2966.24     27.41 o
  -2  -3   6        3.10        6.89      3.57 o
  -1  -3   6       49.78       51.52      4.05 o
   0  -3   6        4.24       -3.01      3.01 o
   1  -3   6       13.30        8.56      3.49 o
   2  -3   6       85.22       84.39      5.27 o
   3  -3   6      274.58      349.03      9.95 o
   4  -3   6      300.46      315.78     10.74 o
   5  -3   6       90.11       84.18      5.78 o
   6  -3   6      351.27      344.50     13.76 o
   7  -3   6       12.57        0.89      6.90 o
   8  -3   6        1.24        0.53      6.95 o
   9  -3   6       52.75       57.26      4.42 o
  -9  -2   6        0.09       -0.65      7.00 o
  -8  -2   6        0.36       -1.10      5.80 o
  -7  -2   6       35.73       40.33      3.20 o
  -6  -2   6      116.34      124.84      9.09 o
  -5  -2   6       46.27       37.53      3.00 o
  -4  -2   6     3940.55     3975.09     33.99 o
  -3  -2   6        2.82        1.37      3.75 o
  -2  -2   6     1275.50     1238.00     15.84 o
  -1  -2   6     1411.06     1419.70     15.45 o
   0  -2   6     1109.73     1056.57     13.11 o
   1  -2   6       14.90       17.10      1.26 o
   2  -2   6       77.85       86.17      4.98 o
   3  -2   6     1430.90     1592.27     19.22 o
   4  -2   6       15.13       18.17      1.83 o
   5  -2   6       54.33       59.27      4.39 o
   6  -2   6       16.59       16.77      2.38 o
   7  -2   6       14.44        4.68      6.65 o
   8  -2   6       22.61       25.20      3.03 o
   9  -2   6       15.43       20.37      8.41 o
  -9  -1   6        0.26        5.43      5.19 o
  -8  -1   6        4.26        6.44      7.51 o
  -7  -1   6        5.19        5.93      6.14 o
  -6  -1   6       78.60       82.85      4.65 o
  -5  -1   6       94.13       91.12      4.66 o
  -4  -1   6      893.59      870.89     18.19 o
  -3  -1   6     1452.37     1508.32     13.40 o
  -2  -1   6        5.21       11.70      0.96 o
  -1  -1   6      254.34      243.75      4.63 o
   0  -1   6       88.37       62.88      2.70 o
   1  -1   6       13.43       12.82      0.82 o
   2  -1   6      166.01      160.71      4.14 o
   3  -1   6     3936.96     3883.49     20.11 o
   4  -1   6      251.58      252.04      6.33 o
   5  -1   6       21.49       20.85      1.41 o
   6  -1   6       29.26       32.15      1.79 o
   7  -1   6       73.70       65.26      6.30 o
   8  -1   6        7.72        4.47      4.66 o
   9  -1   6        0.84       -3.71      5.66 o
  10  -1   6       53.19       54.97      3.46 o
  -9   0   6        8.19        7.13      5.80 o
  -8   0   6        1.05        2.77      2.61 o
  -7   0   6        2.58        6.00      4.06 o
  -6   0   6       26.00       28.78      1.92 o
  -5   0   6      153.93      162.25      7.53 o
  -4   0   6      194.62      211.58      6.08 o
  -3   0   6       81.62       89.44     11.39 o
  -2   0   6      133.66      115.15      4.31 o
  -1   0   6       49.60       59.55      2.85 o
   0   0   6     1395.46     1270.40      9.34 o
   1   0   6       22.86       27.24      3.53 o
   2   0   6      275.89      286.42      6.79 o
   3   0   6      180.37      193.04      7.99 o
   4   0   6        0.15        3.01      2.89 o
   5   0   6      205.71      190.78      9.61 o
   6   0   6       52.48       54.99      7.26 o
   7   0   6       47.05       53.03      5.91 o
   8   0   6       13.78       16.73      2.59 o
   9   0   6        7.88        2.92      5.48 o
  10   0   6        0.37       -2.28      5.89 o
  -9   1   6        0.00        5.46      5.30 o
  -8   1   6        3.08        7.96      4.37 o
  -7   1   6       19.93       10.39      6.50 o
  -6   1   6        1.73        0.23      4.52 o
  -5   1   6        7.41        7.14      3.49 o
  -4   1   6       76.64       88.45      4.48 o
  -3   1   6      200.77      209.36      5.52 o
  -2   1   6       79.78       64.25      8.22 o
  -1   1   6        0.01        0.28      1.91 o
   0   1   6       15.48       18.03      1.07 o
   1   1   6      104.31       96.18      3.16 o
   2   1   6     5586.36     5596.84     75.89 o
   3   1   6      125.99      148.41      4.46 o
   4   1   6      245.08      294.21      6.54 o
   5   1   6        3.54        4.57      3.01 o
   6   1   6      208.53      212.58      8.72 o
   7   1   6      151.43      158.77      8.51 o
   8   1   6       45.76       53.72      3.27 o
   9   1   6        9.06        9.55      5.15 o
  10   1   6       18.23       16.43      3.38 o
  -9   2   6        1.82       -3.88      8.38 o
  -8   2   6        3.31        0.00      6.85 o
  -7   2   6        4.24        8.12      6.38 o
  -6   2   6      144.87      156.96     10.12 o
  -5   2   6       13.09       12.68      2.35 o
  -4   2   6      266.75      258.85     10.02 o
  -3   2   6       17.05       17.63      1.83 o
  -2   2   6     1342.47     1384.90     17.50 o
  -1   2   6      428.59      471.76      9.71 o
   0   2   6      473.80      480.32      8.95 o
   1   2   6     4047.80     3781.46     23.70 o
   2   2   6       73.49       65.57      4.47 o
   3   2   6      371.43      383.90      9.25 o
   4   2   6      473.53      485.80     11.54 o
   5   2   6        7.81        4.27      4.95 o
   6   2   6        6.69        6.93      4.75 o
   7   2   6       12.77       16.61      2.36 o
   8   2   6       73.80       92.05      7.34 o
   9   2   6        0.09       -3.42      6.98 o
  10   2   6        3.29       15.01      7.30 o
  -8   3   6       13.65       19.25      7.75 o
  -7   3   6        0.16       -7.13      7.13 o
  -6   3   6        4.30       11.57      6.30 o
  -5   3   6      206.91      202.82     10.87 o
  -4   3   6      453.29      452.35     13.36 o
  -3   3   6      282.16      296.22      9.87 o
  -2   3   6      330.26      382.11     10.22 o
  -1   3   6     1639.00     1750.73     19.03 o
   0   3   6        0.06        2.24      2.93 o
   1   3   6      118.45      122.60      5.27 o
   2   3   6     3246.95     3174.96     24.23 o
   3   3   6        0.13        2.05      3.81 o
   4   3   6     2647.27     2803.75     26.72 o
   5   3   6      190.62      186.42      8.67 o
   6   3   6        1.35        7.01      4.65 o
   7   3   6        0.00       -4.03      5.35 o
   8   3   6       16.04       16.88      6.88 o
   9   3   6       15.88       16.63      3.43 o
  10   3   6        2.43        5.24      7.25 o
  -8   4   6       22.58       29.70      3.60 o
  -7   4   6        1.06       -7.13      7.13 o
  -6   4   6      105.69       85.25      5.64 o
  -5   4   6        1.17       -1.58      5.36 o
  -4   4   6        1.74        0.36      5.10 o
  -3   4   6       56.62       55.96      4.02 o
  -2   4   6      593.94      640.74     13.75 o
  -1   4   6     2345.07     2439.53     24.16 o
   0   4   6      526.14      547.26     11.16 o
   1   4   6      170.94      133.73      5.87 o
   2   4   6       77.66       74.15      5.04 o
   3   4   6     1801.54     1939.76     21.49 o
   4   4   6      116.75      110.91      6.85 o
   5   4   6      303.85      322.26     11.23 o
   6   4   6       28.44       24.72      2.18 o
   7   4   6        0.01       -3.69      5.54 o
   8   4   6        9.18        2.92      6.97 o
   9   4   6       20.11       18.86      7.98 o
  10   4   6       29.63       35.01      4.00 o
  -8   5   6       36.75       35.64      3.82 o
  -7   5   6       26.34       21.29      8.72 o
  -6   5   6      165.78      158.70     10.95 o
  -5   5   6       10.42       12.43      5.54 o
  -4   5   6       26.09       23.69      2.54 o
  -3   5   6       16.64        8.12      4.92 o
  -2   5   6       43.50       57.56      4.77 o
  -1   5   6       52.83       49.24      4.25 o
   0   5   6     1561.77     1531.22     19.66 o
   1   5   6       14.55       19.18      1.62 o
   2   5   6       12.33        8.01      3.75 o
   3   5   6      201.48      219.71      8.47 o
   4   5   6       65.63       69.86      5.15 o
   5   5   6      499.69      511.42     13.81 o
   6   5   6       24.38       29.09      2.47 o
   7   5   6        7.23        5.49      5.58 o
   8   5   6       47.21       51.95      4.74 o
   9   5   6       20.01       11.02      7.41 o
  10   5   6        1.34        0.67      8.63 o
  -7   6   6       38.40       36.50      3.83 o
  -6   6   6        6.86       -1.09      7.60 o
  -5   6   6       36.10       30.05      2.91 o
  -4   6   6       34.86       32.39      2.72 o
  -3   6   6      133.70      126.62      8.36 o
  -2   6   6      311.91      311.46     11.62 o
  -1   6   6      390.43      425.61     12.19 o
   0   6   6       12.37        4.64      3.77 o
   1   6   6       20.46       24.35      1.74 o
   2   6   6       85.84      114.06      6.50 o
   3   6   6      133.29      128.66      7.42 o
   4   6   6      229.48      235.70      9.64 o
   5   6   6      424.64      455.26     13.61 o
   6   6   6        3.11        5.13      5.05 o
   7   6   6       70.11       64.53      5.23 o
   8   6   6        2.03        6.17      6.03 o
   9   6   6       12.95       -1.78      8.42 o
  10   6   6        0.82        1.35      8.00 o
  -7   7   6       11.42        7.67      8.28 o
  -6   7   6        1.65        0.57      7.05 o
  -5   7   6        0.28        3.03      6.06 o
  -4   7   6        1.47       -5.07      5.78 o
  -3   7   6       74.05       73.17      5.42 o
  -2   7   6        4.61        2.21      5.18 o
  -1   7   6      111.35      116.07      7.71 o
   0   7   6        9.09       12.22      1.89 o
   1   7   6      162.85      159.45      8.27 o
   2   7   6       37.49       30.57      2.61 o
   3   7   6       67.88       61.31      4.86 o
   4   7   6       59.82       62.77      5.52 o
   5   7   6        5.52        0.37      5.15 o
   6   7   6       50.82       50.92      3.03 o
   7   7   6        1.39        7.15      5.90 o
   8   7   6        0.47       -4.27      7.13 o
   9   7   6       23.36        3.68      8.87 o
  10   7   6       11.03        5.54      8.71 o
  -6   8   6       24.09       33.69      3.66 o
  -5   8   6        3.10        0.55      7.76 o
  -4   8   6       18.01       18.75      2.90 o
  -3   8   6       10.66       14.70      6.12 o
  -2   8   6      291.07      286.66     12.79 o
  -1   8   6      131.93      149.31      9.74 o
   0   8   6      233.79      258.13     11.36 o
   1   8   6       56.71       67.55      5.67 o
   2   8   6       61.38       63.57      4.71 o
   3   8   6       46.55       42.97      3.23 o
   4   8   6       80.31       76.86      5.66 o
   5   8   6        0.06        0.80      5.00 o
   6   8   6        6.13        9.94      6.12 o
   7   8   6        3.82        7.58      6.61 o
   8   8   6       33.08       32.91      3.41 o
   9   8   6       47.12       54.25      4.16 o
  -5   9   6        3.69        3.00      6.86 o
  -4   9   6       30.28       26.33      3.46 o
  -3   9   6        1.70       -6.70      6.70 o
  -2   9   6      337.13      312.72     14.15 o
  -1   9   6      231.88      225.33     12.74 o
   0   9   6      149.45      127.52      9.38 o
   1   9   6       19.48       20.69      2.49 o
   2   9   6        0.95        3.45      5.27 o
   3   9   6      132.25      132.69      9.88 o
   4   9   6      202.04      205.60     11.18 o
   5   9   6       82.59       78.19      6.03 o
   6   9   6        0.03       -6.52      6.52 o
   7   9   6        1.29       -4.31      6.94 o
   8   9   6        6.04        0.59      6.98 o
   9   9   6        4.00       -9.27      9.27 o
  -5  10   6        2.89       17.63      7.75 o
  -4  10   6        0.78       -3.61      7.21 o
  -3  10   6       13.92        2.19      7.54 o
  -2  10   6        0.39       -0.53      5.42 o
  -1  10   6      167.70      148.22     11.12 o
   0  10   6       18.82        8.82      7.20 o
   1  10   6      295.29      297.17     13.07 o
   2  10   6        3.13       -6.65      6.65 o
   3  10   6      165.84      156.31     10.34 o
   4  10   6      265.94      261.34     13.21 o
   5  10   6      203.11      194.82     11.92 o
   6  10   6       78.82       83.91      6.48 o
   7  10   6       29.18       30.65      3.57 o
   8  10   6        7.75        5.01      7.26 o
   9  10   6        6.21       -1.40      8.35 o
  -4  11   6       42.40       54.05      4.20 o
  -3  11   6        0.18       -3.02      6.64 o
  -2  11   6        7.15        7.58      6.73 o
  -1  11   6       53.63       56.71      5.43 o
   0  11   6      234.16      218.29     13.07 o
   1  11   6        0.07       -0.99      6.03 o
   2  11   6       38.96       44.87      3.83 o
   3  11   6       16.44       17.10      7.06 o
   4  11   6       82.24       78.66      6.58 o
   5  11   6       23.33       23.58      3.19 o
   6  11   6      163.04      167.34     12.71 o
   7  11   6        6.13        0.63      8.36 o
   8  11   6       11.35       16.85      8.12 o
  -3  12   6        0.16        8.65      7.32 o
  -2  12   6        4.69        8.41      7.78 o
  -1  12   6       84.82      100.32      6.91 o
   0  12   6        0.10        1.16      6.28 o
   1  12   6      107.45       98.97      7.04 o
   2  12   6        0.42        3.25      5.63 o
   3  12   6       15.44       15.03      3.21 o
   4  12   6       24.46       21.20      3.43 o
   5  12   6        2.51       -2.88      7.73 o
   6  12   6       14.93       17.51      3.54 o
   7  12   6       76.92       70.73      6.03 o
  -1  13   6        2.35       -0.67      8.23 o
   0  13   6        7.82       17.67      3.47 o
   1  13   6        2.49        3.76      6.70 o
   2  13   6        1.22        0.60      6.79 o
   3  13   6        5.97        5.43      6.52 o
   4  13   6        2.32       -8.11      8.11 o
   5  13   6       25.78       26.93      3.81 o
   6  13   6        0.16       -2.04      7.90 o
   1  14   6        8.80        0.00      8.36 o
   2  14   6        2.72       14.03      6.45 o
   3  14   6        4.57        7.34      7.09 o
   4  14   6        3.19       10.07      7.26 o
   5  14   6       11.14       15.87      9.23 o
  -5 -13   7        0.35       -6.86      8.45 o
  -4 -13   7       17.52       19.62      8.58 o
  -3 -13   7        0.46        1.28      7.77 o
  -2 -13   7        0.75        0.64      6.62 o
  -1 -13   7       26.11       28.65      3.84 o
   0 -13   7        7.92       13.92      7.87 o
   1 -13   7        3.26       10.88      7.75 o
  -6 -12   7        2.86        4.84      7.80 o
  -5 -12   7        4.34        5.68      6.65 o
  -4 -12   7        5.38       -5.56      7.18 o
  -3 -12   7        2.86        9.34      6.80 o
  -2 -12   7       43.13       43.87      3.69 o
  -1 -12   7       19.29       27.42      3.35 o
   0 -12   7       24.63       31.70      3.46 o
   1 -12   7        0.64       -7.67      7.67 o
   2 -12   7        7.64       10.43      3.26 o
   3 -12   7        5.00        4.58      7.37 o
  -7 -11   7        0.57       -0.69      7.19 o
  -6 -11   7        0.05        7.05      7.34 o
  -5 -11   7        1.03        6.38      5.28 o
  -4 -11   7       22.50       22.35      3.18 o
  -3 -11   7       14.27       15.87      6.86 o
  -2 -11   7        2.44       -7.54      7.54 o
  -1 -11   7      185.50      194.57     12.42 o
   0 -11   7        2.12       -4.82      6.76 o
   1 -11   7       53.58       51.02      4.50 o
   2 -11   7       20.16       13.83      3.25 o
   3 -11   7        7.99       14.23      3.13 o
   4 -11   7       40.21       52.30      5.01 o
  -7 -10   7        2.26       -8.06      8.06 o
  -6 -10   7        1.79       -4.77      7.26 o
  -5 -10   7       22.27       21.01      3.13 o
  -4 -10   7        1.61       10.80      5.27 o
  -3 -10   7      128.54      145.80     10.94 o
  -2 -10   7       12.43       14.93      2.62 o
  -1 -10   7      137.35      107.42      8.54 o
   0 -10   7       30.21       28.57      3.06 o
   1 -10   7       20.81       19.64      2.94 o
   2 -10   7        2.13       -1.56      6.06 o
   3 -10   7        6.94        4.28      6.86 o
   4 -10   7        5.55       -4.66      7.08 o
   5 -10   7       44.41       62.32      4.72 o
  -8  -9   7        0.18       -7.02      7.02 o
  -7  -9   7       32.91       17.18      8.18 o
  -6  -9   7        6.13       -1.11      7.42 o
  -5  -9   7        6.10        7.40      6.89 o
  -4  -9   7        4.66        4.70      6.05 o
  -3  -9   7      245.14      221.49     12.47 o
  -2  -9   7        0.39        4.16      6.18 o
  -1  -9   7       48.74       49.83      4.43 o
   0  -9   7      586.11      573.22     17.35 o
   1  -9   7      272.84      269.06     13.23 o
   2  -9   7      154.11      133.97      9.84 o
   3  -9   7       25.73       23.30      2.91 o
   4  -9   7        1.83       -0.54      7.42 o
   5  -9   7       24.72       33.19      3.54 o
   6  -9   7       20.29       18.24      3.56 o
  -8  -8   7        4.40       -7.68      7.68 o
  -7  -8   7       20.83       23.00      3.41 o
  -6  -8   7        0.17        3.12      6.24 o
  -5  -8   7      174.05      163.39     10.52 o
  -4  -8   7      126.82      133.17      9.85 o
  -3  -8   7      255.67      248.51     12.29 o
  -2  -8   7       28.58       26.10      2.59 o
  -1  -8   7      141.51      152.33      9.62 o
   0  -8   7       49.20       54.99      4.58 o
   1  -8   7      698.77      730.40     18.63 o
   2  -8   7       32.52       28.37      2.71 o
   3  -8   7      286.03      266.31     12.75 o
   4  -8   7      180.43      195.83     11.43 o
   5  -8   7        0.57        3.14      6.26 o
   6  -8   7        5.43        4.09      7.46 o
   7  -8   7        4.27        7.06      8.00 o
  -9  -7   7        8.89        5.62      8.66 o
  -8  -7   7        0.12       -3.70      6.91 o
  -7  -7   7       18.95        4.97      7.47 o
  -6  -7   7       10.78        6.85      6.15 o
  -5  -7   7        2.37        0.85      5.82 o
  -4  -7   7       61.01       59.76      4.47 o
  -3  -7   7      106.17      111.42      8.13 o
  -2  -7   7      688.96      638.37     15.60 o
  -1  -7   7        0.71        1.30      4.19 o
   0  -7   7      376.37      393.23     12.77 o
   1  -7   7        4.42        8.66      5.04 o
   2  -7   7      560.79      509.82     15.03 o
   3  -7   7       23.66       27.75      2.48 o
   4  -7   7       12.96       16.55      2.54 o
   5  -7   7        7.12        9.53      5.99 o
   6  -7   7       32.15       32.08      3.29 o
   7  -7   7        3.95       11.60      3.18 o
  -9  -6   7        7.29        2.73      7.61 o
  -8  -6   7        1.19       -4.17      7.56 o
  -7  -6   7        6.20       14.36      6.24 o
  -6  -6   7       79.78       62.23      4.14 o
  -5  -6   7      237.06      234.64     11.08 o
  -4  -6   7       66.26       59.96      4.42 o
  -3  -6   7       29.51       29.63      2.48 o
  -2  -6   7      230.00      204.57      9.00 o
  -1  -6   7      345.76      334.55     10.56 o
   0  -6   7       43.50       46.55      3.18 o
   1  -6   7        3.80        0.92      4.12 o
   2  -6   7      228.18      198.98      9.02 o
   3  -6   7       71.70       71.34      4.92 o
   4  -6   7       28.43       28.55      2.63 o
   5  -6   7      145.86      129.79      9.59 o
   6  -6   7       14.98        8.09      6.97 o
   7  -6   7       36.29       28.72      3.72 o
   8  -6   7       12.99       10.08      8.83 o
  -9  -5   7        0.00        4.02      8.37 o
  -8  -5   7       11.99        2.32      7.47 o
  -7  -5   7        0.05       -6.43      6.43 o
  -6  -5   7        0.84        0.88      6.37 o
  -5  -5   7      371.47      359.72     13.07 o
  -4  -5   7       52.28       69.07      5.36 o
  -3  -5   7      122.68      116.43      7.21 o
  -2  -5   7       85.11      115.17      6.68 o
  -1  -5   7        0.04       -3.97      3.97 o
   0  -5   7      446.06      380.60     10.61 o
   1  -5   7        0.16       -1.87      3.31 o
   2  -5   7       89.55       84.70      6.66 o
   3  -5   7       52.20       60.83      5.05 o
   4  -5   7       38.91       35.20      2.58 o
   5  -5   7       11.96       12.37      2.37 o
   6  -5   7        0.48        7.47      5.91 o
   7  -5   7      127.71      118.48      8.82 o
   8  -5   7       80.08       67.89      5.43 o
  -9  -4   7        0.25       -5.28      6.61 o
  -8  -4   7        4.75        4.55      7.02 o
  -7  -4   7       75.18       66.74      5.10 o
  -6  -4   7      329.76      318.39     13.89 o
  -5  -4   7      110.09      125.37      8.39 o
  -4  -4   7      632.11      660.57     15.27 o
  -3  -4   7       73.88       66.87      5.12 o
  -2  -4   7       39.15       53.29      4.22 o
  -1  -4   7     1075.93     1154.12     16.46 o
   0  -4   7      614.29      606.55     12.28 o
   1  -4   7      133.14      135.14      6.80 o
   2  -4   7        1.99       -4.11      4.11 o
   3  -4   7        0.16        5.27      3.91 o
   4  -4   7       50.98       55.54      4.52 o
   5  -4   7       63.19       71.85      5.98 o
   6  -4   7        2.92        6.94      5.89 o
   7  -4   7        6.95       14.03      6.99 o
   8  -4   7      126.03      110.08      8.22 o
   9  -4   7        0.03       -7.07      9.07 o
  -9  -3   7        0.73        7.89      7.02 o
  -8  -3   7       18.72       17.23      3.28 o
  -7  -3   7      779.14      776.14     21.26 o
  -6  -3   7      748.82      772.38     19.94 o
  -5  -3   7       10.84       12.71      5.61 o
  -4  -3   7      433.82      427.40     12.66 o
  -3  -3   7      752.56      811.93     15.22 o
  -2  -3   7      656.37      596.73     12.40 o
  -1  -3   7      450.59      427.66      9.90 o
   0  -3   7     1203.73     1192.25     15.66 o
   1  -3   7      618.29      628.98     12.06 o
   2  -3   7      188.10      177.13      7.36 o
   3  -3   7     1192.89     1170.44     18.08 o
   4  -3   7      161.52      156.52      8.31 o
   5  -3   7      106.54      102.35      6.61 o
   6  -3   7       10.86       13.78      6.01 o
   7  -3   7      109.96      112.00      8.33 o
   8  -3   7       87.29      103.33      8.61 o
   9  -3   7        5.74       13.48      7.45 o
  -9  -2   7        0.77       -1.32      6.78 o
  -8  -2   7       30.15       17.49      8.42 o
  -7  -2   7       70.24       71.14      6.09 o
  -6  -2   7        6.50       14.16      6.81 o
  -5  -2   7      726.38      669.01     16.59 o
  -4  -2   7        5.95        2.90      5.25 o
  -3  -2   7        2.51        3.94      3.44 o
  -2  -2   7      628.64      620.21     12.08 o
  -1  -2   7        0.80       -2.99      2.99 o
   0  -2   7      190.02      187.93      6.39 o
   1  -2   7      501.55      489.74      9.95 o
   2  -2   7      322.96      340.27      8.95 o
   3  -2   7     1040.49     1026.34     15.98 o
   4  -2   7        5.87        7.14      4.72 o
   5  -2   7       19.41       14.75      2.01 o
   6  -2   7        3.60        7.62      5.55 o
   7  -2   7       43.32       44.54      3.47 o
   8  -2   7       86.96       87.86      6.32 o
   9  -2   7        0.04        2.35      7.70 o
  -9  -1   7        0.06        7.59      4.85 o
  -8  -1   7        0.41       -1.68      4.66 o
  -7  -1   7       15.69       16.77      1.88 o
  -6  -1   7       56.30       52.85      2.80 o
  -5  -1   7        1.71        5.87      3.65 o
  -4  -1   7       14.74       15.13      2.51 o
  -3  -1   7     1822.56     1933.72     28.90 o
  -2  -1   7        7.32       10.99      0.94 o
  -1  -1   7      606.26      576.86      7.40 o
   0  -1   7      312.30      301.93      6.65 o
   1  -1   7      719.25      654.13      7.61 o
   2  -1   7      427.99      458.96      8.57 o
   3  -1   7      389.52      381.39     15.75 o
   4  -1   7      257.85      275.63     15.41 o
   5  -1   7       70.70       76.07     10.97 o
   6  -1   7        7.30        5.74      4.07 o
   7  -1   7       40.81       44.37      2.50 o
   8  -1   7       10.13        8.01      4.83 o
   9  -1   7       73.53       75.50      4.53 o
  10  -1   7        7.20       11.22      5.83 o
  -9   0   7        2.29       -5.63      5.63 o
  -8   0   7        1.66        5.27      4.27 o
  -7   0   7        0.80        1.55      4.19 o
  -6   0   7      195.44      195.69      8.00 o
  -5   0   7       33.56       29.87      2.05 o
  -4   0   7      233.61      232.18      6.69 o
  -3   0   7        7.75        9.61      1.46 o
  -2   0   7      264.18      252.81      5.51 o
  -1   0   7       66.45       85.85      5.12 o
   0   0   7        1.59       -2.43      2.43 o
   1   0   7       16.36       19.62      1.06 o
   2   0   7     1332.31     1398.61     12.78 o
   3   0   7      645.77      652.49      8.61 o
   4   0   7       51.38       50.79      4.51 o
   5   0   7      131.14      137.08      5.57 o
   6   0   7       49.34       50.87      2.67 o
   7   0   7        1.68        0.21      6.20 o
   8   0   7       23.53       29.64      2.12 o
   9   0   7        9.26       14.67      2.92 o
  10   0   7        1.48       -1.33      5.69 o
  -9   1   7        0.03       -2.91      7.11 o
  -8   1   7       10.23       -1.86      9.90 o
  -7   1   7        3.65        6.40      4.03 o
  -6   1   7        0.20        2.55      9.62 o
  -5   1   7      308.51      322.48      8.66 o
  -4   1   7      128.14      128.73      5.49 o
  -3   1   7        4.77        4.28      1.40 o
  -2   1   7      932.67      971.44     10.44 o
  -1   1   7      158.66      163.78      4.30 o
   0   1   7        0.01        0.88      1.80 o
   1   1   7      445.64      405.44      6.91 o
   2   1   7     2422.02     2261.26     14.12 o
   3   1   7     4701.74     4718.19     22.11 o
   4   1   7      934.14      967.66     11.28 o
   5   1   7      320.68      343.12      7.76 o
   6   1   7        0.61       -0.35      3.35 o
   7   1   7       58.36       56.45      3.44 o
   8   1   7       76.24       75.76      4.24 o
   9   1   7        1.81       -4.74      5.28 o
  10   1   7        5.07        2.55     11.84 o
  -8   2   7        0.45        1.73      8.14 o
  -7   2   7       35.41       35.72      3.99 o
  -6   2   7        4.93        5.68      6.25 o
  -5   2   7       99.56      104.46      6.77 o
  -4   2   7      101.65      116.98      7.90 o
  -3   2   7       53.46       53.29      4.02 o
  -2   2   7     1914.68     2044.65     22.10 o
  -1   2   7        2.92        7.91      3.37 o
   0   2   7      452.67      455.75      9.30 o
   1   2   7      220.47      217.52      6.71 o
   2   2   7      274.26      278.66      7.59 o
   3   2   7        2.65       -3.81      3.81 o
   4   2   7       32.23       44.70      3.29 o
   5   2   7       50.40       50.29      3.61 o
   6   2   7        3.03        0.00      4.99 o
   7   2   7       27.89       32.37      2.90 o
   8   2   7       16.10       20.28      2.94 o
   9   2   7       46.88       46.16      4.93 o
  10   2   7        1.62        1.32      7.26 o
  -8   3   7        3.67        7.83      3.06 o
  -7   3   7        0.00       -1.54      6.49 o
  -6   3   7        8.21        5.97      6.19 o
  -5   3   7       39.05       43.38      3.54 o
  -4   3   7      430.73      435.69     13.47 o
  -3   3   7      807.68      795.64     16.02 o
  -2   3   7      210.85      219.36      8.22 o
  -1   3   7      491.66      535.24     11.48 o
   0   3   7      213.76      203.30      7.02 o
   1   3   7     1468.68     1435.69     16.66 o
   2   3   7       10.80       15.63      1.37 o
   3   3   7     1841.01     1941.97     21.34 o
   4   3   7      317.30      244.05      9.25 o
   5   3   7      213.04      225.03      9.56 o
   6   3   7        1.92        7.17      5.14 o
   7   3   7       22.84       22.62      2.78 o
   8   3   7       85.53       90.11      6.97 o
   9   3   7       96.88       96.29      7.85 o
  10   3   7       12.00        3.30      9.12 o
  -8   4   7        2.82        6.89      7.66 o
  -7   4   7        0.64       -4.88      6.98 o
  -6   4   7       10.72        1.47      7.12 o
  -5   4   7       68.09       48.46      4.01 o
  -4   4   7      314.77      326.90     12.60 o
  -3   4   7       14.31       10.57      4.92 o
  -2   4   7      139.73      151.13      7.80 o
  -1   4   7       71.80       74.66      5.53 o
   0   4   7      163.68      137.03      6.56 o
   1   4   7      707.03      745.25     12.93 o
   2   4   7      142.82      130.44      6.44 o
   3   4   7      155.33      141.99      7.00 o
   4   4   7     1451.26     1589.47     21.87 o
   5   4   7      102.21       93.88      7.03 o
   6   4   7       23.71       24.92      2.73 o
   7   4   7        5.21       -3.75      6.17 o
   8   4   7       25.32       25.82      3.02 o
   9   4   7        4.68       -5.77      7.64 o
  10   4   7        3.31       -0.66      9.00 o
  -7   5   7        0.96       -3.45      7.04 o
  -6   5   7        8.19       10.92      6.31 o
  -5   5   7       66.58       66.43      5.71 o
  -4   5   7        0.30        8.35      4.82 o
  -3   5   7        0.00        1.36      4.88 o
  -2   5   7      146.17      146.07      7.85 o
  -1   5   7        6.12        3.66      1.51 o
   0   5   7      598.20      543.20     12.63 o
   1   5   7      292.20      339.67      9.96 o
   2   5   7      645.66      689.26     13.61 o
   3   5   7      189.24      206.15      8.44 o
   4   5   7      122.49      115.66      7.45 o
   5   5   7       17.59       21.43      2.47 o
   6   5   7        0.51        8.80      4.85 o
   7   5   7       21.84       26.58      2.70 o
   8   5   7       32.44       16.12      7.64 o
   9   5   7        2.14        6.17      3.07 o
  10   5   7        4.12       17.37      8.24 o
  -7   6   7        0.93       -9.01      9.01 o
  -6   6   7       17.85       17.83      7.88 o
  -5   6   7        6.62        7.18      6.15 o
  -4   6   7        2.22        2.60      5.41 o
  -3   6   7        0.72       -1.50      5.22 o
  -2   6   7      235.88      218.71      9.94 o
  -1   6   7        2.51        9.08      4.32 o
   0   6   7       78.14       89.42      6.47 o
   1   6   7       14.90       13.10      1.52 o
   2   6   7       25.20       24.69      2.37 o
   3   6   7        0.42        7.26      3.84 o
   4   6   7      346.10      356.92     11.84 o
   5   6   7       28.96       33.24      3.26 o
   6   6   7       13.18       12.35      2.44 o
   7   6   7       15.56       11.15      6.10 o
   8   6   7       44.61       46.65      3.46 o
   9   6   7       13.06       10.18      8.14 o
  10   6   7        9.53       10.20      7.55 o
  -6   7   7        0.16        5.88      6.86 o
  -5   7   7       22.10       21.60      3.02 o
  -4   7   7        5.23        0.00      5.57 o
  -3   7   7      225.27      215.32     11.05 o
  -2   7   7       84.73       74.46      6.56 o
  -1   7   7      351.69      363.83     12.57 o
   0   7   7      627.58      624.43     15.33 o
   1   7   7      106.72       92.91      5.78 o
   2   7   7       31.08       34.74      2.91 o
   3   7   7      919.45      951.92     18.63 o
   4   7   7       17.01       14.94      2.17 o
   5   7   7       43.84       41.42      2.93 o
   6   7   7        0.59        0.85      5.49 o
   7   7   7      114.26      113.40      7.84 o
   8   7   7        3.01       -2.16      6.79 o
   9   7   7        0.65        8.03      7.13 o
  10   7   7       13.28       19.52      9.46 o
  -6   8   7        0.39        6.34      7.05 o
  -5   8   7        1.35       -0.56      7.02 o
  -4   8   7        6.48        4.68      6.31 o
  -3   8   7      282.22      272.11     13.13 o
  -2   8   7       20.97       15.41      2.66 o
  -1   8   7       33.96       32.85      2.77 o
   0   8   7      126.55      137.55      8.77 o
   1   8   7       42.42       39.46      2.43 o
   2   8   7       42.23       47.24      3.70 o
   3   8   7       42.92       45.34      4.28 o
   4   8   7      542.99      535.40     15.99 o
   5   8   7       23.34       22.54      2.50 o
   6   8   7      113.44       98.86      7.75 o
   7   8   7        0.30        4.60      6.20 o
   8   8   7        0.71       -6.52      6.52 o
   9   8   7        4.32       -5.13      8.42 o
  -5   9   7       27.33       43.77      3.64 o
  -4   9   7       20.18        9.12      7.98 o
  -3   9   7       62.92       55.90      5.11 o
  -2   9   7       35.90       31.07      3.07 o
  -1   9   7       57.66       68.29      5.24 o
   0   9   7      542.68      519.61     16.67 o
   1   9   7       26.65       25.81      2.66 o
   2   9   7       14.11        0.79      5.90 o
   3   9   7       26.83       23.28      2.80 o
   4   9   7      460.36      473.77     15.90 o
   5   9   7       25.32       25.94      2.87 o
   6   9   7       16.38       14.88      6.31 o
   7   9   7        7.95        7.63      7.11 o
   8   9   7        3.19       -2.38      7.64 o
   9   9   7       37.69       41.10      3.98 o
  -4  10   7        7.91       11.16      3.23 o
  -3  10   7       21.16       22.36      3.12 o
  -2  10   7       21.93       29.78      3.13 o
  -1  10   7       10.61        5.50      6.68 o
   0  10   7       92.96       99.54      7.62 o
   1  10   7        0.90       -6.07      6.07 o
   2  10   7      378.29      370.41     14.87 o
   3  10   7       23.35       23.40      2.95 o
   4  10   7        0.53       -5.53      5.53 o
   5  10   7       51.68       53.50      4.43 o
   6  10   7       54.92       60.55      4.56 o
   7  10   7       11.80        7.54      3.18 o
   8  10   7        1.56       -3.16      7.77 o
   9  10   7        0.06        6.34      8.19 o
  -4  11   7        0.00        6.72      7.30 o
  -3  11   7        0.12        9.85      6.34 o
  -2  11   7       39.63       39.63      3.76 o
  -1  11   7        0.01        2.23      6.49 o
   0  11   7       29.46       29.36      3.12 o
   1  11   7      132.82      126.15      8.44 o
   2  11   7       54.69       50.65      3.66 o
   3  11   7       25.47       31.94      3.00 o
   4  11   7       24.96       29.35      3.15 o
   5  11   7      153.90      179.10     11.29 o
   6  11   7       95.61       93.33      6.28 o
   7  11   7       30.36       32.50      3.64 o
   8  11   7       50.74       61.17      4.50 o
  -2  12   7        0.01        2.63      6.78 o
  -1  12   7        1.39       11.75      5.90 o
   0  12   7       17.79        4.15      8.24 o
   1  12   7       63.15       66.91      4.49 o
   2  12   7        2.14       -7.31      7.31 o
   3  12   7        4.62        9.95      6.90 o
   4  12   7        0.15       -4.61      6.43 o
   5  12   7        7.52       16.88      6.81 o
   6  12   7       16.03       17.08      7.98 o
   7  12   7        0.22       10.80      6.75 o
  -1  13   7        1.78       -1.37      7.44 o
   0  13   7        1.48        3.96      7.03 o
   1  13   7       28.68       17.22      9.56 o
   2  13   7        0.03       14.68      6.71 o
   3  13   7        1.17        1.83      6.62 o
   4  13   7        3.30        3.08      7.22 o
   5  13   7        2.74       11.47      8.12 o
   6  13   7        0.02        6.87      7.66 o
   1  14   7       12.87       13.41      8.68 o
   2  14   7        0.39        8.81      6.88 o
   3  14   7        0.26        4.05      7.58 o
   4  14   7       14.35       14.26      8.72 o
  -4 -13   8        1.60       -8.33      8.33 o
  -3 -13   8        0.00       -6.58      7.27 o
  -2 -13   8       49.95       47.22      4.85 o
  -1 -13   8       83.29       84.56      6.95 o
   0 -13   8       16.09       10.13      8.52 o
   1 -13   8       10.60       20.90      3.63 o
  -6 -12   8        0.25        7.08      7.29 o
  -5 -12   8        0.40       -5.82      7.34 o
  -4 -12   8        2.19       -6.34      7.97 o
  -3 -12   8        0.20       -3.00      7.21 o
  -2 -12   8       36.94       35.38      3.88 o
  -1 -12   8        0.10        6.01      6.19 o
   0 -12   8        3.75       12.82      7.09 o
   1 -12   8        0.01        6.25      7.14 o
   2 -12   8        3.22       -3.28      7.73 o
   3 -12   8        3.84       11.98      7.11 o
  -6 -11   8        3.29       10.53      7.68 o
  -5 -11   8        1.18        3.58      6.85 o
  -4 -11   8        4.58        8.12      6.56 o
  -3 -11   8       25.87       33.43      3.31 o
  -2 -11   8       87.74       84.59      7.45 o
  -1 -11   8      110.98      108.32      8.60 o
   0 -11   8       12.44       15.92      2.99 o
   1 -11   8       22.99        5.08      6.98 o
   2 -11   8        1.36       -7.77      7.77 o
   3 -11   8        7.17       13.89      6.91 o
   4 -11   8        3.14       12.36      7.50 o
  -7 -10   8        0.03       -8.28      8.28 o
  -6 -10   8        0.22        2.45      6.99 o
  -5 -10   8        2.02        5.51      7.34 o
  -4 -10   8       47.75       61.19      4.85 o
  -3 -10   8      165.82      167.40     11.57 o
  -2 -10   8       90.59       89.07      6.37 o
  -1 -10   8      573.77      579.47     18.52 o
   0 -10   8      128.25      120.49      8.52 o
   1 -10   8      165.02      179.13     10.66 o
   2 -10   8       73.21       63.66      5.08 o
   3 -10   8       15.84        7.09      7.59 o
   4 -10   8        2.58        3.55      6.15 o
   5 -10   8       21.18       27.49      3.69 o
  -8  -9   8        4.00       -4.83      7.90 o
  -7  -9   8        0.11        4.42      7.60 o
  -6  -9   8        0.00        4.01      6.61 o
  -5  -9   8       27.79       31.49      2.74 o
  -4  -9   8        7.81       12.64      5.99 o
  -3  -9   8      142.23      134.65     10.20 o
  -2  -9   8       81.45       79.76      5.90 o
  -1  -9   8       18.56       24.36      2.82 o
   0  -9   8       11.19        6.16      6.93 o
   1  -9   8        5.89        5.43      2.49 o
   2  -9   8       54.53       47.24      3.27 o
   3  -9   8       23.96       30.98      2.91 o
   4  -9   8        2.05       -5.47      7.01 o
   5  -9   8        0.01        1.75      6.60 o
   6  -9   8       55.36       65.51      4.52 o
  -8  -8   8        6.32       10.56      7.53 o
  -7  -8   8       48.59       40.07      4.55 o
  -6  -8   8        7.05       -1.08      6.54 o
  -5  -8   8       18.53       19.62      2.80 o
  -4  -8   8       42.69       35.47      2.85 o
  -3  -8   8      400.49      407.29     15.06 o
  -2  -8   8        1.42       -6.25      6.25 o
  -1  -8   8      240.43      239.27     11.30 o
   0  -8   8       56.48       64.94      4.40 o
   1  -8   8       42.03       40.94      3.11 o
   2  -8   8      303.46      305.56     13.73 o
   3  -8   8        2.29       -6.64      6.64 o
   4  -8   8        3.04        1.98      6.28 o
   5  -8   8        8.46        5.61      2.91 o
   6  -8   8        6.69        1.19      7.59 o
   7  -8   8        3.06       16.90      8.01 o
  -8  -7   8        6.61        7.61      7.12 o
  -7  -7   8        7.83        0.57      7.67 o
  -6  -7   8       34.83       35.78      3.04 o
  -5  -7   8       74.89       80.98      5.78 o
  -4  -7   8       63.17       58.30      3.82 o
  -3  -7   8       17.00       13.87      5.96 o
  -2  -7   8      338.05      334.31     12.47 o
  -1  -7   8        6.23        5.12      4.61 o
   0  -7   8        5.07        5.62      1.97 o
   1  -7   8       40.08       43.59      3.43 o
   2  -7   8        0.31        1.88      5.36 o
   3  -7   8      133.44      122.20      8.75 o
   4  -7   8        5.28       11.70      5.66 o
   5  -7   8        0.25       -6.11      6.11 o
   6  -7   8       24.67       19.13      8.01 o
   7  -7   8        0.05       -0.60      7.22 o
  -9  -6   8        1.10        7.02      7.62 o
  -8  -6   8       52.09       45.62      3.91 o
  -7  -6   8       77.45       86.46      6.82 o
  -6  -6   8        2.72        8.18      6.22 o
  -5  -6   8       75.45       74.47      4.94 o
  -4  -6   8       15.70       11.05      5.82 o
  -3  -6   8       17.02       16.02      2.21 o
  -2  -6   8       15.69       10.74      5.06 o
  -1  -6   8        8.14       10.93      4.46 o
   0  -6   8      144.28      130.58      7.64 o
   1  -6   8      285.86      277.54     10.51 o
   2  -6   8        0.60        7.04      4.23 o
   3  -6   8       53.43       48.32      3.84 o
   4  -6   8        9.20       14.63      2.39 o
   5  -6   8        0.45        6.23      5.70 o
   6  -6   8        3.33        2.57      6.28 o
   7  -6   8       45.11       43.12      3.74 o
   8  -6   8        9.01       13.38      7.88 o
  -9  -5   8       14.18       19.27      8.86 o
  -8  -5   8       47.68       42.38      4.25 o
  -7  -5   8       20.20       21.30      2.91 o
  -6  -5   8      194.78      215.96     11.47 o
  -5  -5   8       85.98       88.51      6.78 o
  -4  -5   8       88.99       93.36      6.09 o
  -3  -5   8       68.99       86.24      6.48 o
  -2  -5   8       59.62       55.01      4.55 o
  -1  -5   8       59.63       56.42      4.02 o
   0  -5   8      686.44      716.95     14.53 o
   1  -5   8       11.80       17.22      1.82 o
   2  -5   8       14.04       11.66      1.77 o
   3  -5   8       15.11       13.00      1.96 o
   4  -5   8      204.12      220.33     10.36 o
   5  -5   8        6.86       11.44      5.97 o
   6  -5   8       21.16       17.54      2.70 o
   7  -5   8        0.24        2.10      7.34 o
   8  -5   8        1.66        3.61      7.21 o
  -9  -4   8        3.69        7.47      8.13 o
  -8  -4   8        2.89       14.68      6.62 o
  -7  -4   8        2.94        8.02      6.91 o
  -6  -4   8      668.68      650.83     19.02 o
  -5  -4   8       13.11        9.99      2.38 o
  -4  -4   8       12.78       11.45      4.79 o
  -3  -4   8      420.54      441.01     12.27 o
  -2  -4   8        4.34        7.81      3.72 o
  -1  -4   8      135.02      160.39      7.29 o
   0  -4   8      231.46      240.20      8.31 o
   1  -4   8     2303.39     2351.99     25.00 o
   2  -4   8        1.19       -2.39      3.98 o
   3  -4   8      744.27      687.56     15.21 o
   4  -4   8       46.70       50.37      3.70 o
   5  -4   8        1.71        1.13      5.00 o
   6  -4   8        3.40        1.33      5.14 o
   7  -4   8      114.41       93.38      6.15 o
   8  -4   8        0.28       -8.04      8.04 o
   9  -4   8       10.92        9.74      8.03 o
  -9  -3   8       16.05       16.23      6.82 o
  -8  -3   8       13.08       12.50      3.35 o
  -7  -3   8       88.20       66.90      4.52 o
  -6  -3   8      469.09      451.98     15.62 o
  -5  -3   8      300.27      265.68     11.83 o
  -4  -3   8      142.68      137.96      7.99 o
  -3  -3   8      114.20      126.32      7.54 o
  -2  -3   8       23.92       14.93      1.64 o
  -1  -3   8      716.79      750.51     13.48 o
   0  -3   8       77.16       73.77      5.22 o
   1  -3   8     2145.44     2348.81     23.48 o
   2  -3   8      185.67      195.96      7.76 o
   3  -3   8        5.16        7.70      4.64 o
   4  -3   8      320.11      319.90     11.21 o
   5  -3   8      281.80      270.42     11.21 o
   6  -3   8       43.53       32.40      3.25 o
   7  -3   8       49.91       54.65      4.19 o
   8  -3   8      125.93      140.94     10.04 o
   9  -3   8       15.91       10.52      8.28 o
  -9  -2   8        1.98        6.77      7.90 o
  -8  -2   8        0.30       -1.75      6.61 o
  -7  -2   8       18.86        1.48      7.39 o
  -6  -2   8     1115.92     1099.99     23.31 o
  -5  -2   8       12.75       13.65      2.37 o
  -4  -2   8      650.70      653.11     15.40 o
  -3  -2   8      302.30      275.71      9.53 o
  -2  -2   8       15.54       17.88      1.62 o
  -1  -2   8     2757.64     2788.54     24.28 o
   0  -2   8       83.43       97.27      5.18 o
   1  -2   8      878.65      910.90     14.02 o
   2  -2   8       88.21       94.14      5.80 o
   3  -2   8       51.98       43.20      3.70 o
   4  -2   8      307.26      323.92     10.78 o
   5  -2   8      153.82      175.78      9.01 o
   6  -2   8       25.60       25.39      2.57 o
   7  -2   8        6.71        7.03      6.61 o
   8  -2   8       27.04       26.60      3.64 o
   9  -2   8        9.62        3.56      9.20 o
  -9  -1   8        0.31        1.80      9.89 o
  -8  -1   8        2.27        8.06      5.13 o
  -7  -1   8       20.81       20.05      3.71 o
  -6  -1   8     1057.53     1108.41     16.64 o
  -5  -1   8       67.32       62.40      3.59 o
  -4  -1   8       42.81       41.87      2.68 o
  -3  -1   8       17.50       35.07      2.72 o
  -2  -1   8       21.17       27.26      1.64 o
  -1  -1   8     1547.29     1578.78     12.66 o
   0  -1   8      965.73      916.91      9.45 o
   1  -1   8      153.68      155.56      4.29 o
   2  -1   8        2.03        2.01      1.13 o
   3  -1   8       14.96       18.60      1.22 o
   4  -1   8       56.00       53.07      2.79 o
   5  -1   8       26.11       26.21      1.52 o
   6  -1   8        9.27        3.63      4.22 o
   7  -1   8        9.55       11.19      4.27 o
   8  -1   8       30.10       26.43      3.75 o
   9  -1   8        0.71        6.25      4.90 o
  -9   0   8       11.04       15.17      5.92 o
  -8   0   8       12.59       10.67      4.82 o
  -7   0   8        0.02       -4.06      6.63 o
  -6   0   8      400.98      407.57     16.12 o
  -5   0   8       85.30       88.04      5.00 o
  -4   0   8       59.53       55.92      4.98 o
  -3   0   8       84.80       84.55      4.33 o
  -2   0   8       55.33       54.20      2.74 o
  -1   0   8        8.68        6.06      2.40 o
   0   0   8      711.42      733.01      8.32 o
   1   0   8     1370.61     1331.56     11.10 o
   2   0   8       11.57       10.61      2.08 o
   3   0   8      129.23      125.99      4.48 o
   4   0   8     1093.70     1162.53     12.75 o
   5   0   8       37.67       44.32      2.77 o
   6   0   8      141.39      157.29      6.62 o
   7   0   8        3.93        5.08      4.13 o
   8   0   8        3.75        3.15      4.70 o
   9   0   8        7.26       12.59      5.23 o
  10   0   8       14.14       10.30      8.06 o
  -8   1   8        1.57       13.19      4.53 o
  -7   1   8       65.61       73.12      5.46 o
  -6   1   8       38.19       36.07      2.18 o
  -5   1   8      113.33      104.54      4.96 o
  -4   1   8      227.50      226.33      6.89 o
  -3   1   8        2.79       -2.79      2.79 o
  -2   1   8      257.25      286.44      6.34 o
  -1   1   8      370.21      374.41      8.23 o
   0   1   8     1430.01     1401.32     11.52 o
   1   1   8       28.44       23.34      1.11 o
   2   1   8      363.37      445.34      6.94 o
   3   1   8     2464.40     2541.18     17.00 o
   4   1   8     2121.29     2144.14     45.75 o
   5   1   8       17.94       18.48      4.86 o
   6   1   8        0.06       -1.01      3.62 o
   7   1   8       29.03       32.17      2.15 o
   8   1   8      138.01      138.10      9.53 o
   9   1   8        3.69        6.01      5.18 o
  10   1   8        2.22       -2.00      5.55 o
  -8   2   8        2.53       14.18      7.51 o
  -7   2   8        6.27        7.62      5.91 o
  -6   2   8        5.20        4.39      2.56 o
  -5   2   8      291.99      268.52     11.90 o
  -4   2   8       10.18        9.88      2.03 o
  -3   2   8       13.82        8.14      4.75 o
  -2   2   8      577.95      540.17     12.46 o
  -1   2   8      571.89      569.25     11.75 o
   0   2   8      393.31      433.54      9.65 o
   1   2   8      560.47      543.60     10.50 o
   2   2   8     2148.09     2280.50     21.66 o
   3   2   8       65.87       91.44      5.75 o
   4   2   8     7280.72     7305.13     44.30 o
   5   2   8        0.26       -0.30      4.01 o
   6   2   8        2.40        6.20      4.80 o
   7   2   8        0.82        7.27      5.22 o
   8   2   8        3.82        4.96      6.95 o
   9   2   8      131.71      110.32      8.91 o
  10   2   8        4.72        3.98      7.62 o
  -8   3   8        0.02        6.76      6.53 o
  -7   3   8       29.71       27.33      3.17 o
  -6   3   8       10.83       10.56      2.60 o
  -5   3   8       24.51       21.41      2.67 o
  -4   3   8      499.31      530.56     15.26 o
  -3   3   8       93.39      111.54      7.07 o
  -2   3   8      590.05      584.78     13.32 o
  -1   3   8      307.99      384.07     10.29 o
   0   3   8      109.18      113.39      5.92 o
   1   3   8        0.17        3.59      3.17 o
   2   3   8      943.85      919.71     14.56 o
   3   3   8     1259.72     1352.59     18.35 o
   4   3   8     5124.83     5168.38     37.91 o
   5   3   8      223.23      195.88      9.32 o
   6   3   8      223.36      231.59     10.63 o
   7   3   8       44.45       52.11      3.92 o
   8   3   8        3.27        5.95      6.88 o
   9   3   8       65.27       65.23      4.81 o
  10   3   8        5.51        9.33      8.04 o
  -8   4   8        0.63        7.72      8.18 o
  -7   4   8       11.26        5.02      7.43 o
  -6   4   8       93.71      103.80      8.33 o
  -5   4   8        7.91        5.13      5.54 o
  -4   4   8       60.48       56.54      4.71 o
  -3   4   8       69.93       73.11      5.57 o
  -2   4   8      128.31      136.03      7.48 o
  -1   4   8      769.41      862.17     15.82 o
   0   4   8      122.40      109.53      6.43 o
   1   4   8      689.65      676.45     13.00 o
   2   4   8      206.41      222.90      7.92 o
   3   4   8     1633.57     1796.71     22.08 o
   4   4   8      529.62      546.76     13.68 o
   5   4   8       18.37       19.06      2.15 o
   6   4   8       20.78       18.92      2.47 o
   7   4   8       95.01       83.86      7.26 o
   8   4   8        6.32        3.01      6.61 o
   9   4   8        0.00        5.83      7.09 o
  10   4   8       92.84      102.02      7.78 o
  -7   5   8        2.33        0.59      7.12 o
  -6   5   8        8.68       -5.36      7.12 o
  -5   5   8        4.84        8.25      5.83 o
  -4   5   8      153.75      164.09      9.98 o
  -3   5   8      307.07      303.16     11.73 o
  -2   5   8       14.46       11.54      4.91 o
  -1   5   8        0.04        1.76      4.12 o
   0   5   8       82.17      104.07      6.94 o
   1   5   8       34.91       38.63      3.00 o
   2   5   8      460.42      469.81     11.91 o
   3   5   8      607.05      672.79     14.36 o
   4   5   8       39.67       39.40      3.01 o
   5   5   8      281.80      287.74     11.50 o
   6   5   8      119.76      128.95      9.10 o
   7   5   8        0.01       -5.99      5.99 o
   8   5   8        0.88        3.07      6.98 o
   9   5   8        7.91        5.33      8.14 o
  10   5   8       61.89       72.15      6.34 o
  -7   6   8        2.27       -4.39      7.50 o
  -6   6   8       25.58       25.75      3.46 o
  -5   6   8        5.58        8.40      6.15 o
  -4   6   8        0.82        3.15      5.63 o
  -3   6   8       21.77       19.02      2.35 o
  -2   6   8        0.06       -1.78      4.63 o
  -1   6   8      157.18      148.33      8.11 o
   0   6   8      117.40      111.14      7.33 o
   1   6   8        2.47        8.08      3.91 o
   2   6   8       39.42       53.05      4.78 o
   3   6   8        0.01       -4.32      4.32 o
   4   6   8      142.09      149.30      8.51 o
   5   6   8       92.97       87.69      6.29 o
   6   6   8        1.79       -4.53      5.54 o
   7   6   8        0.06       10.45      5.20 o
   8   6   8        3.12        6.85      6.60 o
   9   6   8       16.71       20.81      3.34 o
  10   6   8        3.96        7.55      7.67 o
  -6   7   8       25.15       22.61      3.60 o
  -5   7   8        0.13        9.61      6.54 o
  -4   7   8        1.58       -5.61      5.61 o
  -3   7   8       39.97       32.73      2.87 o
  -2   7   8       20.63       17.43      2.57 o
  -1   7   8      314.41      346.18     12.98 o
   0   7   8      114.95      114.56      7.90 o
   1   7   8      276.64      265.01     10.19 o
   2   7   8       34.58       31.12      2.68 o
   3   7   8      601.50      561.13     15.02 o
   4   7   8        2.48        4.35      4.60 o
   5   7   8       12.52        0.00      5.48 o
   6   7   8       71.32       72.93      6.61 o
   7   7   8        1.32        4.42      5.71 o
   8   7   8       17.40       16.43      3.01 o
   9   7   8       37.83       34.40      3.76 o
  10   7   8       23.30       23.13      4.01 o
  -6   8   8        1.94        8.43      7.66 o
  -5   8   8        6.70       -4.63      7.18 o
  -4   8   8        0.38       -6.90      6.90 o
  -3   8   8       28.50       36.63      2.80 o
  -2   8   8      324.76      310.02     13.32 o
  -1   8   8      282.53      262.31     12.65 o
   0   8   8       56.01       65.12      5.29 o
   1   8   8      165.60      160.16      9.61 o
   2   8   8      421.31      361.57     13.09 o
   3   8   8        3.28        1.94      5.43 o
   4   8   8       36.98       34.02      2.86 o
   5   8   8        5.61        9.15      5.36 o
   6   8   8       34.18       35.66      2.85 o
   7   8   8       41.80       38.74      3.39 o
   8   8   8        1.58       -5.16      7.23 o
   9   8   8       32.11       22.70      9.51 o
  -5   9   8        1.19        0.63      7.23 o
  -4   9   8       10.35       -1.76      7.37 o
  -3   9   8        0.65       -1.56      5.78 o
  -2   9   8       55.67       50.01      3.42 o
  -1   9   8       94.05       93.90      7.56 o
   0   9   8      327.95      330.55     14.16 o
   1   9   8       18.54       15.32      6.43 o
   2   9   8      318.54      295.37     13.27 o
   3   9   8       84.85       93.44      7.43 o
   4   9   8      599.28      581.98     18.32 o
   5   9   8       53.66       54.58      5.47 o
   6   9   8       31.14       32.23      3.03 o
   7   9   8       11.64       12.17      7.00 o
   8   9   8       15.32        5.43      8.04 o
   9   9   8       10.38        3.39      9.36 o
  -4  10   8       52.46       49.94      3.98 o
  -3  10   8       10.62        1.71      6.66 o
  -2  10   8      101.25      100.32      8.02 o
  -1  10   8       91.69       93.90      6.82 o
   0  10   8        0.05       -4.88      6.70 o
   1  10   8      102.72       90.23      6.95 o
   2  10   8      117.96      105.86      7.34 o
   3  10   8        1.56       -1.92      6.58 o
   4  10   8      199.28      201.02     12.66 o
   5  10   8      249.12      226.47     13.00 o
   6  10   8       13.76        8.72      6.50 o
   7  10   8        2.14        1.78      7.03 o
   8  10   8        8.01       -0.64      7.66 o
  -3  11   8       17.78        8.82      8.78 o
  -2  11   8        0.31        6.71      6.12 o
  -1  11   8        0.79        1.71      6.01 o
   0  11   8       82.36       83.75      5.41 o
   1  11   8       34.93       31.08      3.22 o
   2  11   8       17.45       11.13      7.40 o
   3  11   8       10.23        1.52      6.65 o
   4  11   8       21.00       17.05      7.87 o
   5  11   8      160.44      142.73     11.40 o
   6  11   8        8.04       -3.55      7.51 o
   7  11   8       35.25       34.87      3.95 o
   8  11   8        6.13        6.87      8.36 o
  -2  12   8        9.06        6.73      8.35 o
  -1  12   8       12.80        8.22      7.76 o
   0  12   8       26.15       32.05      3.55 o
   1  12   8        0.06       -6.34      7.08 o
   2  12   8       58.96       58.16      4.94 o
   3  12   8        4.42        6.76      6.32 o
   4  12   8       38.29       42.58      3.72 o
   5  12   8        0.77       -7.46      7.46 o
   6  12   8       10.46        7.05      8.43 o
   7  12   8        4.48       -4.78      8.17 o
  -1  13   8       12.96       14.65      8.46 o
   0  13   8        4.81       -7.39      7.74 o
   1  13   8        0.36        4.25      3.18 o
   2  13   8        7.18        6.86      7.45 o
   3  13   8        7.57       13.69      7.09 o
   4  13   8        0.50        5.65      6.05 o
   5  13   8       10.32        7.76      7.43 o
   6  13   8        0.01       -8.43      8.43 o
   2  14   8        0.01       -0.69      6.49 o
   3  14   8        2.58       -4.80      7.29 o
   4  14   8        7.45        2.75      8.87 o
  -4 -13   9        2.41       -8.97      8.97 o
  -3 -13   9        4.05        0.68      8.44 o
  -2 -13   9       10.18       -7.30      8.79 o
  -1 -13   9       28.89       16.32      8.97 o
   0 -13   9        3.56       -4.83      8.26 o
   1 -13   9        4.10       -2.11      8.20 o
  -5 -12   9        0.76       -3.99      7.46 o
  -4 -12   9        1.29        0.65      8.31 o
  -3 -12   9       51.45       44.40      4.01 o
  -2 -12   9       98.33      104.67      7.71 o
  -1 -12   9        2.85       -3.70      7.99 o
   0 -12   9        2.06        5.00      7.40 o
   1 -12   9       36.15       42.66      4.20 o
   2 -12   9        0.64       -4.01      7.51 o
  -6 -11   9        1.26        2.71      7.35 o
  -5 -11   9        0.31        8.59      6.44 o
  -4 -11   9        0.15        5.97      6.49 o
  -3 -11   9       17.53       12.95      3.04 o
  -2 -11   9        0.15       -3.28      7.21 o
  -1 -11   9       48.36       47.38      3.95 o
   0 -11   9       46.80       40.93      3.63 o
   1 -11   9        2.97       -4.63      6.89 o
   2 -11   9        7.66        3.63      7.27 o
   3 -11   9        0.53       12.93      6.31 o
   4 -11   9       11.22        2.64      8.97 o
  -7 -10   9        3.14        3.44      7.70 o
  -6 -10   9        0.11       10.74      6.72 o
  -5 -10   9       23.04       13.64      7.62 o
  -4 -10   9        3.20        1.10      6.35 o
  -3 -10   9        8.47        9.70      5.89 o
  -2 -10   9      195.56      187.67     12.26 o
  -1 -10   9      223.38      238.73     13.51 o
   0 -10   9        4.06        8.13      6.30 o
   1 -10   9       54.77       56.32      4.22 o
   2 -10   9        1.64       12.58      5.97 o
   3 -10   9       70.77       64.46      5.09 o
   4 -10   9        0.37        4.83      6.66 o
   5 -10   9        0.74        5.76      3.19 o
  -7  -9   9       62.30       51.21      4.22 o
  -6  -9   9        0.56       -6.98      6.98 o
  -5  -9   9        1.32        3.69      6.22 o
  -4  -9   9        4.91        7.56      5.46 o
  -3  -9   9        8.73        1.95      6.61 o
  -2  -9   9       14.81       14.77      6.63 o
  -1  -9   9      514.58      526.51     16.88 o
   0  -9   9      928.51      905.12     22.21 o
   1  -9   9       25.37       13.09      6.64 o
   2  -9   9      151.96      142.91     10.70 o
   3  -9   9      125.79      111.87      8.14 o
   4  -9   9       35.05       33.63      3.35 o
   5  -9   9        3.76       -6.51      6.82 o
   6  -9   9       17.01       26.25      3.78 o
  -8  -8   9        6.58        8.83      7.84 o
  -7  -8   9        2.96       -2.47      7.61 o
  -6  -8   9       13.28        5.01      7.66 o
  -5  -8   9      101.30       98.53      7.74 o
  -4  -8   9        0.00        2.32      5.90 o
  -3  -8   9       49.47       52.97      4.94 o
  -2  -8   9        3.98        0.41      6.08 o
  -1  -8   9       52.12       45.75      3.14 o
   0  -8   9       51.43       41.01      3.69 o
   1  -8   9       39.04       41.10      2.91 o
   2  -8   9       58.95       51.55      4.93 o
   3  -8   9       40.77       38.98      4.19 o
   4  -8   9        0.43        1.52      5.77 o
   5  -8   9        0.57        3.26      6.09 o
   6  -8   9        7.32       16.88      7.76 o
  -8  -7   9        4.49        1.30      8.38 o
  -7  -7   9        5.46        0.59      7.39 o
  -6  -7   9       13.84       13.32      2.85 o
  -5  -7   9       12.44       10.88      2.37 o
  -4  -7   9        6.12        0.43      5.58 o
  -3  -7   9        7.43        6.68      5.26 o
  -2  -7   9      361.84      372.14     12.84 o
  -1  -7   9      157.45      157.34      9.29 o
   0  -7   9      396.42      392.33     13.28 o
   1  -7   9       64.01       63.90      4.33 o
   2  -7   9        0.19       -1.95      5.91 o
   3  -7   9       96.22       79.99      6.75 o
   4  -7   9        5.66        5.55      5.66 o
   5  -7   9       14.59       14.91      6.66 o
   6  -7   9        0.51       -8.10      8.10 o
   7  -7   9       20.53       21.18      3.69 o
  -8  -6   9        0.48        3.17      8.03 o
  -7  -6   9       69.35       74.07      6.15 o
  -6  -6   9      274.92      264.29     13.38 o
  -5  -6   9       37.83       36.01      3.20 o
  -4  -6   9        7.05       -1.20      5.58 o
  -3  -6   9        5.45        5.06      5.26 o
  -2  -6   9      242.20      232.92      9.79 o
  -1  -6   9       23.17       16.53      2.02 o
   0  -6   9        4.02        4.23      4.66 o
   1  -6   9        0.65        3.69      4.49 o
   2  -6   9       70.48       73.04      5.89 o
   3  -6   9        7.90        2.23      5.83 o
   4  -6   9       13.68       21.04      2.56 o
   5  -6   9        5.13        0.00      6.02 o
   6  -6   9       11.87        4.72      6.86 o
   7  -6   9        9.29       11.43      6.61 o
   8  -6   9        2.56       -8.47      8.47 o
  -9  -5   9       21.21       23.57      3.82 o
  -8  -5   9        6.76       -6.79      8.31 o
  -7  -5   9       52.60       56.30      4.33 o
  -6  -5   9        7.83       -2.40      6.68 o
  -5  -5   9        0.75        7.11      5.58 o
  -4  -5   9      260.03      284.76     11.35 o
  -3  -5   9       16.01       11.35      4.88 o
  -2  -5   9       12.06       10.17      1.79 o
  -1  -5   9      529.99      534.10     13.34 o
   0  -5   9       38.59       44.17      2.92 o
   1  -5   9      132.25      137.93      7.75 o
   2  -5   9       40.61       37.41      2.77 o
   3  -5   9       42.90       50.00      3.60 o
   4  -5   9       17.87       13.81      5.94 o
   5  -5   9       55.47       61.36      3.25 o
   6  -5   9        1.87       -0.97      6.04 o
   7  -5   9       29.11       29.40      3.34 o
   8  -5   9       27.69       31.05      3.71 o
  -9  -4   9        4.19       -8.40      8.91 o
  -8  -4   9       20.46        6.68      8.53 o
  -7  -4   9        2.53       -7.72      7.72 o
  -6  -4   9       15.15       -7.26      7.26 o
  -5  -4   9       11.87       14.72      2.33 o
  -4  -4   9        0.46        9.63      4.41 o
  -3  -4   9        3.05       -1.88      4.12 o
  -2  -4   9      182.53      175.89      8.23 o
  -1  -4   9      961.17      888.11     16.00 o
   0  -4   9        5.55        5.15      4.11 o
   1  -4   9      177.29      185.87      8.15 o
   2  -4   9        4.31        6.76      4.19 o
   3  -4   9        2.10        5.79      4.24 o
   4  -4   9       13.94       13.40      2.15 o
   5  -4   9        2.87        2.33      5.29 o
   6  -4   9        7.25        7.26      5.63 o
   7  -4   9       25.08       15.03      7.26 o
   8  -4   9       21.57       16.65      3.49 o
  -9  -3   9        3.68       -4.87      7.97 o
  -8  -3   9        8.28       16.86      7.47 o
  -7  -3   9       44.37       36.12      3.35 o
  -6  -3   9       64.75       65.76      4.67 o
  -5  -3   9      323.00      308.87     12.65 o
  -4  -3   9       37.21       44.93      3.39 o
  -3  -3   9       45.72       41.16      3.60 o
  -2  -3   9       51.25       40.21      2.87 o
  -1  -3   9      931.23      953.68     15.88 o
   0  -3   9        1.75       -1.63      3.64 o
   1  -3   9     1364.77     1463.82     19.34 o
   2  -3   9       73.82       82.00      5.88 o
   3  -3   9      463.73      465.49     12.35 o
   4  -3   9       81.08       87.79      6.20 o
   5  -3   9       60.88       55.13      3.50 o
   6  -3   9        0.18        0.42      5.63 o
   7  -3   9        2.63        1.41      6.90 o
   8  -3   9       33.83       40.55      3.94 o
   9  -3   9        0.01       -8.86      8.86 o
  -9  -2   9        5.08        4.18      9.05 o
  -8  -2   9        4.78       16.26      6.51 o
  -7  -2   9       60.64       61.63      5.32 o
  -6  -2   9       28.56       19.07      9.04 o
  -5  -2   9       56.11       53.40      4.46 o
  -4  -2   9       16.42       13.21      2.01 o
  -3  -2   9       18.36       11.88      1.69 o
  -2  -2   9       86.02       85.39      5.68 o
  -1  -2   9      844.37      849.41     14.44 o
   0  -2   9       78.18       75.74      5.19 o
   1  -2   9      294.05      268.61      8.72 o
   2  -2   9      665.20      722.98     13.69 o
   3  -2   9       32.27       28.39      2.25 o
   4  -2   9      405.28      470.59     12.91 o
   5  -2   9       15.66       21.51      2.21 o
   6  -2   9        3.65       -1.61      6.54 o
   7  -2   9      227.61      216.91     11.98 o
   8  -2   9       44.69       53.59      5.15 o
   9  -2   9        1.50       14.43      6.91 o
  -9  -1   9        1.31       -1.98      5.64 o
  -8  -1   9        0.18        9.97      4.20 o
  -7  -1   9       22.10       24.00      2.05 o
  -6  -1   9        1.98        6.21      4.55 o
  -5  -1   9      322.03      314.31      8.89 o
  -4  -1   9      360.77      346.31      8.45 o
  -3  -1   9       72.48       64.48      3.57 o
  -2  -1   9        3.78        3.71      4.11 o
  -1  -1   9      365.58      352.37      6.79 o
   0  -1   9        5.41        6.63      1.55 o
   1  -1   9      449.31      473.27     19.90 o
   2  -1   9      468.07      502.12      7.84 o
   3  -1   9       37.95       46.63      2.77 o
   4  -1   9       14.66       16.99      1.29 o
   5  -1   9       50.70       46.18      2.48 o
   6  -1   9        0.29        0.49      3.65 o
   7  -1   9       24.92       24.25      1.92 o
   8  -1   9       32.31       35.01      2.27 o
   9  -1   9       28.15       24.14      5.81 o
  -8   0   9        4.67       13.41      5.17 o
  -7   0   9        4.72        2.91      4.59 o
  -6   0   9        7.37       -1.29      4.25 o
  -5   0   9        0.30        4.54      8.74 o
  -4   0   9       62.26       58.95      3.32 o
  -3   0   9       32.25       24.99      1.63 o
  -2   0   9      211.69      224.00      8.94 o
  -1   0   9      564.50      556.14      8.20 o
   0   0   9        1.94       -2.94      2.94 o
   1   0   9       57.17       65.51      3.63 o
   2   0   9        2.83        1.34      5.15 o
   3   0   9        7.78        5.40      2.73 o
   4   0   9      575.19      602.41      9.76 o
   5   0   9       25.74       20.51      1.46 o
   6   0   9       73.90       71.37      3.71 o
   7   0   9        1.04       -4.14      4.14 o
   8   0   9       84.29       69.72      4.15 o
   9   0   9        1.46       -1.50      5.37 o
  10   0   9        2.45        4.03      5.23 o
  -8   1   9       13.96        9.32      5.51 o
  -7   1   9        2.60        3.56      4.40 o
  -6   1   9        4.43        8.08      4.23 o
  -5   1   9      349.51      342.99     18.54 o
  -4   1   9       38.71       37.98      1.99 o
  -3   1   9       51.87       54.73      3.03 o
  -2   1   9      589.00      619.19     31.02 o
  -1   1   9      416.43      399.92      7.10 o
   0   1   9       27.47       28.31      1.79 o
   1   1   9        5.57        6.44      2.47 o
   2   1   9       73.90       49.76      2.64 o
   3   1   9     1404.65     1521.59     13.76 o
   4   1   9     1013.82     1029.26     15.55 o
   5   1   9        7.07        4.63      3.37 o
   6   1   9      186.32      189.18     15.80 o
   7   1   9      114.46      115.57      9.89 o
   8   1   9       11.60       10.31      5.55 o
   9   1   9        0.01        5.71      5.96 o
  10   1   9        4.60        4.19      5.71 o
  -8   2   9        1.15       -7.99      7.99 o
  -7   2   9        0.62       -3.16      5.62 o
  -6   2   9        3.96        2.36      6.52 o
  -5   2   9      178.04      177.62     10.95 o
  -4   2   9        9.67       14.36      2.23 o
  -3   2   9      115.11      114.27      7.69 o
  -2   2   9        0.28        2.89      3.63 o
  -1   2   9     1319.15     1384.45     18.71 o
   0   2   9      652.98      658.13     12.61 o
   1   2   9      373.84      353.05      9.02 o
   2   2   9     2186.88     2359.68     23.16 o
   3   2   9      215.73      201.50      7.89 o
   4   2   9       54.27       49.05      3.89 o
   5   2   9       94.75       96.07      6.67 o
   6   2   9        0.42        2.64      4.81 o
   7   2   9        4.55       -5.69      6.24 o
   8   2   9       15.53       -3.04      8.03 o
   9   2   9        8.86       12.99      8.01 o
  10   2   9        4.12        2.68      8.49 o
  -8   3   9        1.09        5.69      8.27 o
  -7   3   9        2.32       -7.14      7.71 o
  -6   3   9       32.20       31.20      3.15 o
  -5   3   9      136.21      109.80      8.69 o
  -4   3   9       26.54       30.37      2.84 o
  -3   3   9       16.93       14.58      1.96 o
  -2   3   9      126.84      101.48      6.92 o
  -1   3   9      161.54      166.56      7.57 o
   0   3   9      201.76      200.12      7.75 o
   1   3   9     1293.77     1240.37     17.19 o
   2   3   9      444.54      506.45     11.41 o
   3   3   9       12.56        8.25      4.30 o
   4   3   9        0.17        0.56      4.69 o
   5   3   9      127.57      131.95      8.04 o
   6   3   9      167.82      168.28      9.97 o
   7   3   9        0.44       -3.86      5.89 o
   8   3   9        0.92       -0.51      6.88 o
   9   3   9       77.63       77.72      6.06 o
  10   3   9       33.63       38.22      4.19 o
  -7   4   9        0.29       -1.73      6.70 o
  -6   4   9        1.00       -3.13      6.51 o
  -5   4   9      334.19      296.78     13.57 o
  -4   4   9      117.18      118.79      9.00 o
  -3   4   9       12.96       13.01      1.88 o
  -2   4   9       70.04       60.53      4.44 o
  -1   4   9      151.68      167.73      7.85 o
   0   4   9      760.32      790.18     15.07 o
   1   4   9      341.61      330.48      9.85 o
   2   4   9       16.59       15.60      1.63 o
   3   4   9      226.75      251.38      9.22 o
   4   4   9      590.84      642.35     14.58 o
   5   4   9      348.69      369.72     12.43 o
   6   4   9       28.32       29.81      2.62 o
   7   4   9        0.50        6.09      6.06 o
   8   4   9       83.25       83.45      7.22 o
   9   4   9        0.48        1.73      3.27 o
  10   4   9        9.32       -6.08      9.43 o
  -7   5   9        2.74       -0.60      7.27 o
  -6   5   9       13.95       11.63      6.86 o
  -5   5   9      169.75      146.00     10.81 o
  -4   5   9        2.15       -5.94      5.94 o
  -3   5   9       39.77       40.82      3.01 o
  -2   5   9       47.88       52.92      3.80 o
  -1   5   9       10.26        1.87      4.57 o
   0   5   9       44.39       33.69      2.71 o
   1   5   9      504.16      490.26     12.43 o
   2   5   9      178.85      178.56      8.31 o
   3   5   9      370.15      349.05     10.99 o
   4   5   9      178.99      164.69      8.56 o
   5   5   9      196.44      195.79      9.79 o
   6   5   9       23.31       33.62      2.64 o
   7   5   9        9.43        4.02      6.44 o
   8   5   9       78.54       89.13      6.58 o
   9   5   9       58.33       56.77      4.35 o
  10   5   9        1.61        0.68      8.86 o
  -7   6   9       14.48        0.65      9.36 o
  -6   6   9        4.19       -7.09      7.51 o
  -5   6   9       81.16       89.29      6.07 o
  -4   6   9       61.24       48.99      3.19 o
  -3   6   9       40.09       39.52      3.49 o
  -2   6   9       82.47       81.12      5.95 o
  -1   6   9        3.22       -4.85      5.07 o
   0   6   9       24.51       19.73      1.97 o
   1   6   9       72.82       72.79      5.28 o
   2   6   9       27.88       23.00      2.04 o
   3   6   9       19.11       16.42      1.91 o
   4   6   9       28.97       36.79      3.02 o
   5   6   9       18.05       11.80      5.37 o
   6   6   9        0.15       -1.27      6.01 o
   7   6   9       11.45       -2.78      7.01 o
   8   6   9        2.65        6.97      6.32 o
   9   6   9       60.77       65.86      4.81 o
  10   6   9        3.25        2.77      8.09 o
  -6   7   9        0.15        5.58      7.83 o
  -5   7   9       49.24       54.38      4.25 o
  -4   7   9       61.57       58.30      4.53 o
  -3   7   9        4.69       10.68      6.26 o
  -2   7   9       27.75       27.31      2.66 o
  -1   7   9        0.48       -0.39      5.48 o
   0   7   9      131.56      131.93      8.94 o
   1   7   9       11.99       10.94      4.38 o
   2   7   9      439.25      442.03     13.57 o
   3   7   9      692.80      704.80     16.92 o
   4   7   9       49.49       55.53      4.71 o
   5   7   9      222.32      224.66     11.45 o
   6   7   9        0.57        1.35      5.66 o
   7   7   9       69.27       64.40      5.09 o
   8   7   9        1.56       13.92      6.12 o
   9   7   9        3.10        5.07      7.64 o
  -5   8   9       27.04       30.51      3.54 o
  -4   8   9        0.00       -2.76      6.51 o
  -3   8   9       12.82        4.88      7.25 o
  -2   8   9       23.77       20.69      2.65 o
  -1   8   9        0.11       -5.94      5.94 o
   0   8   9       38.45       40.99      2.86 o
   1   8   9       25.98       38.40      3.45 o
   2   8   9       90.38       79.96      6.57 o
   3   8   9       27.05       29.47      2.94 o
   4   8   9      235.45      212.26     11.90 o
   5   8   9       73.86       66.18      5.06 o
   6   8   9       32.28       36.83      3.47 o
   7   8   9       57.47       65.72      5.82 o
   8   8   9        0.30       -3.49      7.42 o
   9   8   9        0.50        8.54      7.74 o
  -5   9   9        3.79       10.94      7.36 o
  -4   9   9        1.67       -6.86      6.86 o
  -3   9   9       66.20       57.94      4.69 o
  -2   9   9      171.06      164.30     12.28 o
  -1   9   9        0.78        1.91      6.35 o
   0   9   9     1375.28     1343.00     26.60 o
   1   9   9      294.10      286.62     13.18 o
   2   9   9       20.43       23.42      2.61 o
   3   9   9       18.19       12.45      7.28 o
   4   9   9      497.70      531.74     17.12 o
   5   9   9       38.83       36.82      3.00 o
   6   9   9        4.44        5.15      7.11 o
   7   9   9       14.21        0.56      7.70 o
   8   9   9        0.09       -5.52      7.28 o
   9   9   9       23.84       23.44      3.71 o
  -4  10   9        0.83       10.95      6.66 o
  -3  10   9       10.76        2.35      7.58 o
  -2  10   9       16.64       15.88      3.13 o
  -1  10   9       36.37       35.67      3.12 o
   0  10   9        8.30        4.53      6.81 o
   1  10   9       89.83       85.72      7.28 o
   2  10   9       13.86       10.74      6.65 o
   3  10   9      133.34      152.23     11.16 o
   4  10   9      120.71      114.59      8.52 o
   5  10   9       27.77       11.62      8.11 o
   6  10   9        8.66       -0.56      7.69 o
   7  10   9       29.20       30.40      3.59 o
   8  10   9        3.02       14.92      7.43 o
  -3  11   9        2.06       -3.22      7.77 o
  -2  11   9        6.06       10.80      3.12 o
  -1  11   9       84.34       83.13      5.81 o
   0  11   9       11.34       12.87      7.36 o
   1  11   9      333.88      313.25     15.15 o
   2  11   9        1.62       -3.63      7.17 o
   3  11   9        9.06        8.85      7.42 o
   4  11   9       11.72        5.44      7.02 o
   5  11   9      101.97      118.02      8.32 o
   6  11   9        0.29       -2.40      6.80 o
   7  11   9        2.54       -7.09      7.60 o
   8  11   9        9.63       12.53      8.35 o
  -2  12   9        7.34       14.44      7.05 o
  -1  12   9       36.53       34.34      3.91 o
   0  12   9        6.57       14.26      7.26 o
   1  12   9       22.97       27.35      3.46 o
   2  12   9       16.14        8.63      7.90 o
   3  12   9        3.33       11.40      2.67 o
   4  12   9        0.75       -7.67      7.67 o
   5  12   9        6.38       12.04      7.42 o
   6  12   9        8.71       -1.30      7.76 o
   7  12   9        4.94        8.31      8.31 o
   0  13   9       11.65        8.47      3.69 o
   1  13   9       21.24       26.05      3.68 o
   2  13   9        9.70       10.80      7.76 o
   3  13   9        3.35        1.27      7.34 o
   4  13   9        0.17       -0.64      7.47 o
   5  13   9        7.30       -2.63      7.60 o
   6  13   9        6.35        9.89      3.47 o
  -3 -13  10       13.36       17.29      8.99 o
  -2 -13  10        4.94        8.85      8.03 o
  -1 -13  10        6.65       18.12      8.42 o
   0 -13  10        2.51        6.36      7.84 o
  -5 -12  10        9.19        8.88      7.88 o
  -4 -12  10        6.93       14.08      7.96 o
  -3 -12  10       32.98       27.98      3.67 o
  -2 -12  10       15.49       11.80      8.75 o
  -1 -12  10        8.31       13.71      3.42 o
   0 -12  10        1.74       -1.93      7.12 o
   1 -12  10        0.01       -7.92      7.92 o
   2 -12  10        3.07        0.68      8.24 o
  -6 -11  10        0.14       -0.70      7.01 o
  -5 -11  10        2.94        1.90      7.02 o
  -4 -11  10        1.09        3.70      7.40 o
  -3 -11  10       28.27       22.94      3.56 o
  -2 -11  10       39.36       37.27      3.46 o
  -1 -11  10       22.04       34.14      3.45 o
   0 -11  10        0.02        3.48      6.67 o
   1 -11  10       37.86       38.01      3.69 o
   2 -11  10        1.36        3.73      6.63 o
   3 -11  10       20.17       14.48      7.69 o
   4 -11  10       28.61       42.45      3.94 o
  -7 -10  10        0.31        0.71      7.81 o
  -6 -10  10        2.16        6.52      8.25 o
  -5 -10  10        6.39        6.47      7.73 o
  -4 -10  10       11.66       18.17      7.78 o
  -3 -10  10       89.10       88.05      6.17 o
  -2 -10  10       20.40        7.70      6.59 o
  -1 -10  10      150.92      160.16     11.90 o
   0 -10  10       73.84       78.98      6.68 o
   1 -10  10        0.00        2.68      6.81 o
   2 -10  10        1.27        9.56      6.44 o
   3 -10  10       15.61        1.14      7.59 o
   4 -10  10       19.73       19.96      3.41 o
   5 -10  10        0.58        1.32      6.31 o
  -7  -9  10        3.80        0.67      7.20 o
  -6  -9  10        1.84       -7.84      7.84 o
  -5  -9  10       18.17       18.05      7.40 o
  -4  -9  10        0.22        2.09      6.10 o
  -3  -9  10       31.36       33.53      3.07 o
  -2  -9  10       89.06       87.30      7.49 o
  -1  -9  10      211.32      225.20     12.26 o
   0  -9  10        1.68        8.99      5.93 o
   1  -9  10       57.62       55.85      4.38 o
   2  -9  10       29.33       35.78      3.30 o
   3  -9  10        1.40        9.88      5.99 o
   4  -9  10        7.44        4.58      7.06 o
   5  -9  10        8.25       -0.60      7.37 o
  -8  -8  10        2.44       -6.31      7.77 o
  -7  -8  10        8.50        2.56      7.12 o
  -6  -8  10        1.23        6.93      6.17 o
  -5  -8  10       16.78       15.84      6.87 o
  -4  -8  10       31.71       28.74      2.94 o
  -3  -8  10       34.91       10.68      7.44 o
  -2  -8  10       94.60       92.29      7.43 o
  -1  -8  10     1143.00     1125.37     23.23 o
   0  -8  10       84.14       80.69      6.16 o
   1  -8  10       55.08       62.70      5.01 o
   2  -8  10       87.02       79.60      5.90 o
   3  -8  10        7.53        2.35      6.31 o
   4  -8  10        6.49        8.87      5.97 o
   5  -8  10       11.40        4.44      6.98 o
   6  -8  10        2.20        1.23      7.58 o
  -8  -7  10        3.24        7.43      7.90 o
  -7  -7  10        5.20        9.16      7.41 o
  -6  -7  10       69.91       71.29      6.22 o
  -5  -7  10       22.69       21.98      2.56 o
  -4  -7  10       20.75       21.76      2.54 o
  -3  -7  10      125.05      110.60      7.26 o
  -2  -7  10       64.85       61.88      4.55 o
  -1  -7  10      818.84      790.86     18.88 o
   0  -7  10      155.61      147.81      9.67 o
   1  -7  10      210.67      205.30     11.07 o
   2  -7  10       90.63       91.08      6.67 o
   3  -7  10        0.55       -4.70      5.35 o
   4  -7  10        6.87        4.28      6.34 o
   5  -7  10        0.43       -6.11      6.48 o
   6  -7  10        1.46       -0.58      7.34 o
   7  -7  10       22.19       24.16      3.53 o
  -8  -6  10       98.05      104.40      5.97 o
  -7  -6  10       11.42       11.97      6.77 o
  -6  -6  10       10.67        3.66      6.53 o
  -5  -6  10        0.06        4.08      5.93 o
  -4  -6  10        4.19        9.68      4.59 o
  -3  -6  10       68.27       54.78      3.83 o
  -2  -6  10      351.60      351.55     12.28 o
  -1  -6  10       45.25       43.40      3.88 o
   0  -6  10        4.70        0.35      4.56 o
   1  -6  10      173.16      155.52      8.80 o
   2  -6  10      137.02      140.39      9.15 o
   3  -6  10        3.22       10.84      5.25 o
   4  -6  10        0.21        1.74      5.61 o
   5  -6  10      138.55      120.94      8.12 o
   6  -6  10        2.37       -7.14      7.14 o
   7  -6  10       35.51       30.16      3.60 o
  -8  -5  10      177.56      147.42     11.46 o
  -7  -5  10        1.01        7.74      6.40 o
  -6  -5  10        1.50       -6.52      6.82 o
  -5  -5  10       83.10       71.72      4.86 o
  -4  -5  10       87.03       92.27      6.51 o
  -3  -5  10      143.61      122.38      8.58 o
  -2  -5  10        1.71       -1.95      4.43 o
  -1  -5  10      980.29     1040.24     18.77 o
   0  -5  10      463.87      458.55     13.00 o
   1  -5  10       15.58       14.34      1.92 o
   2  -5  10        1.45        1.33      4.70 o
   3  -5  10      388.22      370.65     12.94 o
   4  -5  10      204.02      185.92     10.49 o
   5  -5  10       35.71       33.74      2.76 o
   6  -5  10       14.92        4.99      7.40 o
   7  -5  10        8.75        4.91      6.74 o
   8  -5  10       33.97       43.58      4.61 o
  -8  -4  10       46.13       36.12      3.97 o
  -7  -4  10        0.89       -7.07      7.07 o
  -6  -4  10       53.90       45.19      3.22 o
  -5  -4  10       79.95       86.34      5.99 o
  -4  -4  10        9.71        7.56      4.93 o
  -3  -4  10        0.88        2.34      4.26 o
  -2  -4  10       42.51       41.49      3.39 o
  -1  -4  10      159.98      141.21      7.33 o
   0  -4  10        8.35        6.40      3.72 o
   1  -4  10        4.44        5.18      4.45 o
   2  -4  10      143.23      141.19      7.92 o
   3  -4  10      137.24      155.85      8.82 o
   4  -4  10       22.24       25.68      2.49 o
   5  -4  10        0.48        9.62      4.91 o
   6  -4  10       69.09       64.51      5.85 o
   7  -4  10       24.98       21.04      3.06 o
   8  -4  10       15.74       15.25      3.39 o
  -8  -3  10        7.28       -6.23      8.13 o
  -7  -3  10       46.76       43.70      3.60 o
  -6  -3  10       76.15       74.20      6.42 o
  -5  -3  10      209.18      220.09     11.28 o
  -4  -3  10       12.80       11.87      2.30 o
  -3  -3  10       81.31       94.09      6.93 o
  -2  -3  10      394.06      390.69     11.67 o
  -1  -3  10     1695.38     1832.24     22.73 o
   0  -3  10       89.55      101.11      6.15 o
   1  -3  10      839.37      876.57     16.04 o
   2  -3  10      277.73      313.43     10.24 o
   3  -3  10       54.51       44.35      3.16 o
   4  -3  10      626.53      691.72     16.65 o
   5  -3  10       39.62       51.39      4.05 o
   6  -3  10       40.59       36.11      3.09 o
   7  -3  10       54.33       39.74      3.39 o
   8  -3  10        2.35       18.37      7.77 o
   9  -3  10       16.66       14.35      3.67 o
  -8  -2  10        0.01       -8.27      8.27 o
  -7  -2  10       14.07       16.51      7.62 o
  -6  -2  10      153.02      145.11      9.10 o
  -5  -2  10      412.38      380.08     13.89 o
  -4  -2  10       39.32       38.78      3.25 o
  -3  -2  10      101.10      109.37      6.97 o
  -2  -2  10       52.61       45.76      3.77 o
  -1  -2  10      722.89      793.85     14.65 o
   0  -2  10      260.38      276.28      9.00 o
   1  -2  10       28.65       28.15      1.73 o
   2  -2  10      293.95      308.18      9.74 o
   3  -2  10        0.11       -4.32      4.32 o
   4  -2  10       60.15       69.84      5.27 o
   5  -2  10        5.56        9.77      5.21 o
   6  -2  10      155.38      155.71     10.38 o
   7  -2  10        0.52       -0.46      6.05 o
   8  -2  10      117.90      118.17      8.41 o
   9  -2  10        8.19       -3.05      8.36 o
  -8  -1  10        3.54       -2.36      5.05 o
  -7  -1  10        6.79       10.26      4.48 o
  -6  -1  10       20.92       22.47      2.78 o
  -5  -1  10      272.62      280.30      9.80 o
  -4  -1  10       83.44       78.36      4.01 o
  -3  -1  10       28.80       31.14      1.61 o
  -2  -1  10       28.34       21.84      1.36 o
  -1  -1  10      706.44      720.62      9.84 o
   0  -1  10      167.41      171.54      5.10 o
   1  -1  10     1092.62     1135.82     28.17 o
   2  -1  10      274.50      257.15      6.18 o
   3  -1  10      375.36      339.41      7.30 o
   4  -1  10       83.14       79.87      4.26 o
   5  -1  10      194.83      196.47      7.03 o
   6  -1  10       41.32       39.43      2.14 o
   7  -1  10        0.17       -3.99      4.01 o
   8  -1  10        0.80        1.05      5.01 o
   9  -1  10       12.29       16.25      3.15 o
  -8   0  10        0.87        6.25      2.71 o
  -7   0  10        1.10       -0.57      4.85 o
  -6   0  10        0.43        0.25      4.18 o
  -5   0  10      142.99      150.02      7.23 o
  -4   0  10        5.81        5.36      3.34 o
  -3   0  10       62.38       56.57      4.06 o
  -2   0  10      245.30      261.15     17.07 o
  -1   0  10        0.33       -1.90      3.54 o
   0   0  10     3270.51     3359.94     51.45 o
   1   0  10        4.98        6.58      2.52 o
   2   0  10        0.51        3.17      2.48 o
   3   0  10       18.76       19.93      1.33 o
   4   0  10        0.00        1.73      2.83 o
   5   0  10       12.26       10.55      1.39 o
   6   0  10      334.54      337.12      9.40 o
   7   0  10      111.91      106.53      5.37 o
   8   0  10        1.79        5.32      5.83 o
   9   0  10       11.83       13.99      5.13 o
  -8   1  10        0.00       -5.74      5.74 o
  -7   1  10        5.43        8.79      4.60 o
  -6   1  10      104.24      107.64     11.23 o
  -5   1  10      106.85      110.36      5.40 o
  -4   1  10      120.74      123.68      6.10 o
  -3   1  10       86.29       75.13      4.53 o
  -2   1  10       55.22       64.38      3.35 o
  -1   1  10       10.66        9.73      1.65 o
   0   1  10      654.01      711.41      9.46 o
   1   1  10      521.05      529.64      8.11 o
   2   1  10       66.47       64.71      3.15 o
   3   1  10      323.53      305.84     14.10 o
   4   1  10       28.01       21.52      1.43 o
   5   1  10      207.86      195.20      7.04 o
   6   1  10      118.96      134.07      6.56 o
   7   1  10      173.71      204.24      8.31 o
   8   1  10        0.09       -4.49      4.49 o
   9   1  10       29.47       30.25     12.59 o
  10   1  10        0.18        0.60      5.73 o
  -8   2  10       30.28       33.70      3.87 o
  -7   2  10       10.16        7.63      7.23 o
  -6   2  10       53.65       42.21      3.55 o
  -5   2  10       14.02        7.73      5.95 o
  -4   2  10        3.49        4.85      5.87 o
  -3   2  10       19.58       18.05      1.98 o
  -2   2  10       77.66       75.63      5.14 o
  -1   2  10      256.52      266.19      9.23 o
   0   2  10       77.53       66.78      4.47 o
   1   2  10     1035.35     1110.61     16.55 o
   2   2  10      126.89      139.80      6.94 o
   3   2  10       78.16       59.55      4.27 o
   4   2  10      869.49      865.65     16.72 o
   5   2  10        0.85        8.32      5.04 o
   6   2  10       94.79      113.13      8.72 o
   7   2  10       98.21       94.56      7.26 o
   8   2  10       74.97       81.68      6.78 o
   9   2  10       29.95       34.10      3.74 o
  10   2  10        1.25        4.77      7.67 o
  -8   3  10       13.44        7.83      8.60 o
  -7   3  10       10.57       10.22      7.09 o
  -6   3  10       28.88       26.39      2.96 o
  -5   3  10       28.93       27.11      2.66 o
  -4   3  10       14.40       12.99      2.33 o
  -3   3  10       42.96       47.77      4.30 o
  -2   3  10       30.59       36.57      3.55 o
  -1   3  10      150.51      161.97      8.13 o
   0   3  10      681.71      750.90     14.38 o
   1   3  10     3185.29     3315.67     29.12 o
   2   3  10      472.65      481.98     11.45 o
   3   3  10      134.82      150.22      7.35 o
   4   3  10      126.12      100.26      7.03 o
   5   3  10      351.69      339.78     12.04 o
   6   3  10       91.41      103.57      7.06 o
   7   3  10        0.47       -3.08      6.18 o
   8   3  10      374.06      382.29     16.52 o
   9   3  10       18.67       13.78      8.01 o
  10   3  10        0.00       -2.05      7.58 o
  -7   4  10        1.30        8.33      6.74 o
  -6   4  10        0.48       -7.48      7.48 o
  -5   4  10       35.09       29.46      2.85 o
  -4   4  10        0.80        0.00      5.73 o
  -3   4  10       15.76       18.06      2.29 o
  -2   4  10      171.85      197.19      9.24 o
  -1   4  10      103.08       87.67      6.94 o
   0   4  10      235.97      230.78      9.36 o
   1   4  10      155.56      130.06      7.33 o
   2   4  10      234.84      238.17      8.88 o
   3   4  10       80.51       71.91      5.15 o
   4   4  10       21.45       16.69      2.01 o
   5   4  10       46.51       47.64      4.57 o
   6   4  10      213.07      226.78     11.32 o
   7   4  10       11.06       15.19      6.63 o
   8   4  10       91.12       77.96      6.99 o
   9   4  10       21.78       19.87      8.41 o
  10   4  10        0.27        4.11      7.87 o
  -7   5  10        3.08       -8.43      8.43 o
  -6   5  10        8.07       14.70      3.03 o
  -5   5  10        7.29        8.40      6.50 o
  -4   5  10        3.05       -0.89      5.80 o
  -3   5  10       93.47       91.14      7.03 o
  -2   5  10        1.01       -4.65      4.94 o
  -1   5  10        0.11        3.97      4.05 o
   0   5  10       68.67       60.88      4.97 o
   1   5  10      209.51      234.01      9.47 o
   2   5  10       17.31       17.71      1.80 o
   3   5  10       52.24       57.05      4.66 o
   4   5  10      954.10      955.61     19.04 o
   5   5  10      109.32       88.44      6.67 o
   6   5  10      156.76      141.20      9.76 o
   7   5  10        0.76        4.13      5.99 o
   8   5  10        8.31        7.98      7.43 o
   9   5  10        0.09       -4.27      7.89 o
  10   5  10       19.78       17.97      9.78 o
  -6   6  10        0.31        6.71      6.82 o
  -5   6  10        0.00       -1.58      6.54 o
  -4   6  10      411.11      370.87     15.78 o
  -3   6  10       70.37       67.94      5.58 o
  -2   6  10       51.60       47.60      3.78 o
  -1   6  10       14.97       12.05      2.13 o
   0   6  10      598.12      599.25     15.11 o
   1   6  10      682.63      657.42     15.69 o
   2   6  10       52.44       52.52      4.12 o
   3   6  10       93.35      108.57      7.73 o
   4   6  10       26.61       25.97      2.23 o
   5   6  10       13.05        7.26      5.78 o
   6   6  10        0.01        3.49      5.49 o
   7   6  10        0.55       -0.47      5.44 o
   8   6  10       26.24       26.36      3.46 o
   9   6  10        0.32        3.12      6.98 o
  10   6  10        3.22       -1.40      8.19 o
  -6   7  10       12.80       20.45      8.18 o
  -5   7  10       10.90       10.65      3.04 o
  -4   7  10       15.52       18.39      2.91 o
  -3   7  10       17.41       17.06      2.59 o
  -2   7  10       20.64       19.11      2.61 o
  -1   7  10      422.41      383.38     14.48 o
   0   7  10       89.28       92.57      6.85 o
   1   7  10        1.89        3.95      5.05 o
   2   7  10     1467.36     1501.56     24.41 o
   3   7  10       16.60       11.72      5.84 o
   4   7  10       59.82       59.87      5.20 o
   5   7  10       15.18       13.50      6.37 o
   6   7  10        0.67       -5.08      6.79 o
   7   7  10       42.36       46.08      4.54 o
   8   7  10       46.14       59.84      4.69 o
   9   7  10       34.15       16.72      8.53 o
  -5   8  10        7.77       17.16      7.31 o
  -4   8  10        6.16       -3.99      7.88 o
  -3   8  10       73.97       74.59      6.81 o
  -2   8  10        7.99       -0.47      6.02 o
  -1   8  10        4.77       -0.89      5.84 o
   0   8  10      377.84      381.42     14.49 o
   1   8  10       49.58       46.57      3.59 o
   2   8  10      401.22      369.80     13.83 o
   3   8  10      358.16      347.49     14.26 o
   4   8  10       39.69       41.75      3.34 o
   5   8  10       55.82       49.67      3.18 o
   6   8  10      104.25      110.45      8.42 o
   7   8  10        6.23       -1.63      7.57 o
   8   8  10       18.81       17.21      7.53 o
   9   8  10        0.22       -2.01      7.75 o
  -5   9  10       13.36        9.92      8.02 o
  -4   9  10       28.64       34.93      3.78 o
  -3   9  10       15.71       18.33      3.21 o
  -2   9  10        0.67        0.00      7.01 o
  -1   9  10       15.19       13.81      7.01 o
   0   9  10       12.31        6.09      7.28 o
   1   9  10       12.55       19.04      2.72 o
   2   9  10        1.71       -6.44      6.44 o
   3   9  10      218.42      198.74     12.18 o
   4   9  10        0.30        0.46      6.65 o
   5   9  10        0.39        7.16      6.24 o
   6   9  10        2.62        1.58      6.40 o
   7   9  10       46.85       47.83      4.12 o
   8   9  10        4.79        4.99      8.14 o
   9   9  10        2.08       -4.87      8.83 o
  -4  10  10        3.13       14.15      8.16 o
  -3  10  10        6.29       -1.21      7.51 o
  -2  10  10       11.84       11.11      6.89 o
  -1  10  10       17.32       19.63      2.98 o
   0  10  10      159.89      152.92     11.88 o
   1  10  10       97.64      100.46      6.89 o
   2  10  10       45.41       53.97      4.32 o
   3  10  10      399.63      392.37     16.15 o
   4  10  10       37.40       33.43      3.14 o
   5  10  10        0.20        4.67      6.16 o
   6  10  10       97.12       84.38      7.21 o
   7  10  10       15.76       12.82      3.55 o
   8  10  10        2.03        1.32      8.29 o
  -3  11  10        6.04       16.97      3.46 o
  -2  11  10        1.60        0.00      7.04 o
  -1  11  10       13.58        8.43      7.43 o
   0  11  10       18.32       20.53      3.30 o
   1  11  10       43.66       39.59      3.42 o
   2  11  10       14.20       17.34      2.66 o
   3  11  10       93.90      103.02      8.29 o
   4  11  10        0.08        3.90      6.86 o
   5  11  10       26.25       25.33      3.31 o
   6  11  10        4.93       14.72      7.36 o
   7  11  10        8.75       17.06      7.06 o
   8  11  10        2.49        3.54      7.71 o
  -2  12  10        1.10       -7.05      7.39 o
  -1  12  10        6.74        9.28      7.15 o
   0  12  10        0.00        3.18      7.12 o
   1  12  10        2.66       -3.03      6.49 o
   2  12  10       22.82       24.97      3.41 o
   3  12  10       12.87       12.37      7.71 o
   4  12  10        0.34       -3.68      7.34 o
   5  12  10       14.92       19.05      7.85 o
   6  12  10       17.07       17.24      8.33 o
   7  12  10        6.61       10.56      7.99 o
   0  13  10       10.48        1.40      8.98 o
   1  13  10       64.97       68.52      6.25 o
   2  13  10       24.04       25.18      3.44 o
   3  13  10       55.92       48.31      5.51 o
   4  13  10        0.24       -5.21      7.43 o
   5  13  10       13.02       17.28      3.51 o
  -4 -12  11        7.80        7.60      9.09 o
  -3 -12  11      123.03      136.24     10.18 o
  -2 -12  11        3.76        0.64      7.21 o
  -1 -12  11        0.36        0.66      7.35 o
   0 -12  11        0.40       -6.60      7.64 o
   1 -12  11        0.61       -5.38      7.13 o
   2 -12  11        1.95        4.91      8.44 o
  -5 -11  11       16.14       18.66      3.36 o
  -4 -11  11        0.22        0.64      7.68 o
  -3 -11  11      124.88      132.13      9.54 o
  -2 -11  11       41.69       47.04      3.78 o
  -1 -11  11        7.59       12.85      7.11 o
   0 -11  11       47.71       51.02      4.30 o
   1 -11  11        3.58        6.11      6.81 o
   2 -11  11       24.89       29.92      3.49 o
   3 -11  11        3.12        0.65      8.68 o
  -6 -10  11        0.20        4.72      7.23 o
  -5 -10  11       17.74       23.90      3.39 o
  -4 -10  11       32.18       44.76      4.08 o
  -3 -10  11       66.76       76.16      7.59 o
  -2 -10  11      233.65      241.81     13.22 o
  -1 -10  11       19.14       13.80      6.67 o
   0 -10  11       31.54       26.90      3.02 o
   1 -10  11        0.16        7.76      6.42 o
   2 -10  11        5.17       12.74      5.62 o
   3 -10  11        0.23        0.59      6.47 o
   4 -10  11       13.78       27.89      3.63 o
  -7  -9  11        4.28        8.08      3.28 o
  -6  -9  11        1.09       -1.91      7.37 o
  -5  -9  11        1.86        6.24      5.88 o
  -4  -9  11        8.60        9.81      5.97 o
  -3  -9  11        2.65       -1.58      7.15 o
  -2  -9  11      131.33      148.66     10.64 o
  -1  -9  11        2.91        6.26      6.26 o
   0  -9  11       67.33       64.53      4.50 o
   1  -9  11       10.86       16.31      2.80 o
   2  -9  11       40.30       35.83      3.09 o
   3  -9  11        1.82       -6.75      6.75 o
   4  -9  11       22.66       28.41      3.23 o
   5  -9  11        0.16       -7.34      7.34 o
  -7  -8  11        0.19       -3.31      7.45 o
  -6  -8  11        0.38        6.60      6.20 o
  -5  -8  11        7.90        6.38      6.25 o
  -4  -8  11        0.20       -6.58      6.58 o
  -3  -8  11       37.00       42.69      3.12 o
  -2  -8  11       11.66       13.47      2.58 o
  -1  -8  11      280.89      297.84     13.27 o
   0  -8  11       85.81       92.37      6.32 o
   1  -8  11        0.00       -6.37      6.37 o
   2  -8  11       91.65       81.00      6.24 o
   3  -8  11        3.22        8.28      5.70 o
   4  -8  11       20.44       17.74      7.73 o
   5  -8  11       32.97       37.66      3.87 o
   6  -8  11       14.21       14.44      7.67 o
  -8  -7  11       11.53        4.18      9.21 o
  -7  -7  11       17.63       11.41      8.92 o
  -6  -7  11       16.85       17.06      8.58 o
  -5  -7  11        1.27       -0.50      6.81 o
  -4  -7  11        3.49        0.00      6.11 o
  -3  -7  11       67.46       62.49      5.04 o
  -2  -7  11       24.42       23.17      2.65 o
  -1  -7  11      675.17      654.56     17.53 o
   0  -7  11       52.92       54.46      4.43 o
   1  -7  11      129.57      145.93      9.42 o
   2  -7  11      116.39      114.96      9.13 o
   3  -7  11        5.42        7.54      5.93 o
   4  -7  11       28.26       26.72      3.06 o
   5  -7  11       12.43        2.62      7.23 o
   6  -7  11        3.35       -6.52      7.28 o
   7  -7  11       10.50       12.72      8.00 o
  -8  -6  11        4.73       10.84      8.73 o
  -7  -6  11        6.00       -2.37      7.45 o
  -6  -6  11        0.04       -4.89      6.18 o
  -5  -6  11        0.05        1.90      5.66 o
  -4  -6  11       16.95       16.83      6.80 o
  -3  -6  11        7.12       12.09      5.13 o
  -2  -6  11      311.88      301.01     12.29 o
  -1  -6  11        1.26       -1.81      5.62 o
   0  -6  11      237.24      231.06     10.56 o
   1  -6  11       25.55       24.93      2.43 o
   2  -6  11       53.40       60.78      4.77 o
   3  -6  11      137.56      119.88      8.59 o
   4  -6  11        7.16        9.91      6.50 o
   5  -6  11      217.67      200.95     12.14 o
   6  -6  11       23.94       21.21      3.37 o
   7  -6  11        2.65       -4.16      7.40 o
  -8  -5  11       25.26       35.03      4.12 o
  -7  -5  11        2.04        8.63      6.53 o
  -6  -5  11        7.90       -4.19      7.00 o
  -5  -5  11       20.14       15.20      6.33 o
  -4  -5  11        0.00       -5.02      5.90 o
  -3  -5  11      257.18      264.60     11.83 o
  -2  -5  11       15.50       20.13      2.07 o
  -1  -5  11      517.44      521.73     13.97 o
   0  -5  11      384.36      356.81     11.96 o
   1  -5  11       65.53       63.61      5.55 o
   2  -5  11        3.24        9.43      5.32 o
   3  -5  11      110.00      111.57      6.95 o
   4  -5  11        2.26       -1.24      6.05 o
   5  -5  11       18.81        7.97      2.75 o
   6  -5  11        0.02       -5.12      6.07 o
   7  -5  11        0.93       -6.12      6.43 o
   8  -5  11        2.28        5.06      7.31 o
  -8  -4  11        0.10        5.22      8.19 o
  -7  -4  11       51.06       43.95      4.05 o
  -6  -4  11        6.20       12.75      6.28 o
  -5  -4  11        0.48        4.89      5.42 o
  -4  -4  11        6.23        2.40      5.55 o
  -3  -4  11       43.26       43.93      3.69 o
  -2  -4  11       22.60       31.82      2.53 o
  -1  -4  11       46.74       42.94      3.35 o
   0  -4  11      109.80      106.03      7.01 o
   1  -4  11      663.48      688.33     15.56 o
   2  -4  11       67.38       83.62      6.34 o
   3  -4  11       17.51       12.96      2.06 o
   4  -4  11        0.28        1.91      5.76 o
   5  -4  11      193.59      187.84     10.64 o
   6  -4  11       59.57       51.04      5.18 o
   7  -4  11        7.46       14.16      5.67 o
   8  -4  11        2.59       -3.59      8.28 o
  -8  -3  11       11.37        7.12      8.20 o
  -7  -3  11       88.14       78.20      4.93 o
  -6  -3  11       35.77       31.52      3.04 o
  -5  -3  11      164.59      160.96     10.46 o
  -4  -3  11      154.76      129.51      8.95 o
  -3  -3  11       61.52       63.41      5.14 o
  -2  -3  11       14.50       10.42      4.96 o
  -1  -3  11      344.06      374.18     11.49 o
   0  -3  11      112.85      115.81      6.78 o
   1  -3  11       14.60        8.52      4.77 o
   2  -3  11       79.83       95.17      6.67 o
   3  -3  11        7.34        4.11      4.65 o
   4  -3  11       59.27       62.30      4.65 o
   5  -3  11       33.33       26.18      2.71 o
   6  -3  11       15.58        6.32      6.76 o
   7  -3  11       19.84       23.57      2.90 o
   8  -3  11       21.55       19.33      8.32 o
   9  -3  11        1.81        0.00      7.92 o
  -8  -2  11        7.14        5.82      8.30 o
  -7  -2  11        5.48       -0.55      7.17 o
  -6  -2  11        4.68       -0.99      6.18 o
  -5  -2  11      535.51      516.44     16.79 o
  -4  -2  11      631.84      654.16     17.11 o
  -3  -2  11       14.00       10.80      1.85 o
  -2  -2  11       64.10       69.09      4.70 o
  -1  -2  11      198.24      197.63      8.25 o
   0  -2  11      246.38      256.94      9.43 o
   1  -2  11       11.32       18.46      1.69 o
   2  -2  11       47.36       44.44      3.27 o
   3  -2  11       69.42       59.35      4.84 o
   4  -2  11        7.06        9.35      4.88 o
   5  -2  11      291.96      267.47     11.76 o
   6  -2  11        2.62        3.43      5.68 o
   7  -2  11       96.85       96.84      5.96 o
   8  -2  11        0.03       -1.63      7.23 o
   9  -2  11        0.72       -8.75      8.75 o
  -8  -1  11        3.92        5.12      5.47 o
  -7  -1  11        0.12       -0.82      4.82 o
  -6  -1  11       69.64       67.32      3.98 o
  -5  -1  11      456.79      448.50     24.99 o
  -4  -1  11      388.31      381.02      9.45 o
  -3  -1  11       95.41       98.56      5.15 o
  -2  -1  11        2.89        1.82      3.41 o
  -1  -1  11     1295.40     1338.72     13.85 o
   0  -1  11        1.71        5.55      2.77 o
   1  -1  11      225.85      225.74     13.39 o
   2  -1  11      274.55      257.80      6.45 o
   3  -1  11       12.59       13.02      3.20 o
   4  -1  11      142.81      139.90      5.73 o
   5  -1  11       83.92       84.11      6.49 o
   6  -1  11       90.76       89.47      4.59 o
   7  -1  11       41.94       52.45      4.97 o
   8  -1  11        7.10        1.10     12.04 o
   9  -1  11       18.21       17.79      6.44 o
  -8   0  11        0.07       -2.06      5.82 o
  -7   0  11       41.27       42.62      2.55 o
  -6   0  11        1.72        4.61      4.81 o
  -5   0  11       22.93       26.67      1.95 o
  -4   0  11      337.06      312.81      9.28 o
  -3   0  11      426.58      409.97      8.98 o
  -2   0  11        0.00       -0.57      2.79 o
  -1   0  11      432.48      442.57     15.61 o
   0   0  11       36.57       17.75      7.57 o
   1   0  11      906.50      916.35     23.84 o
   2   0  11        4.38        1.07      2.86 o
   3   0  11      148.15      124.00      8.93 o
   4   0  11       57.43       60.61      3.29 o
   5   0  11        9.23        7.44      4.84 o
   6   0  11       34.68       36.74      2.30 o
   7   0  11       37.48       33.90      2.24 o
   8   0  11        5.48        9.67      4.66 o
   9   0  11       13.69        6.09      6.45 o
  -8   1  11        0.09        4.45      5.60 o
  -7   1  11       24.99       29.05      2.42 o
  -6   1  11        5.72        4.04      6.62 o
  -5   1  11       14.73       16.75      2.80 o
  -4   1  11      721.79      695.73     13.43 o
  -3   1  11        3.24        1.76      3.52 o
  -2   1  11      149.92      139.19      5.25 o
  -1   1  11        3.42        3.51      2.66 o
   0   1  11     1386.72     1532.44     14.41 o
   1   1  11        0.01        1.22      2.73 o
   2   1  11      196.52      205.86      9.89 o
   3   1  11        2.37        2.73      6.13 o
   4   1  11      353.63      342.29      7.99 o
   5   1  11      286.88      264.04      7.77 o
   6   1  11      340.65      341.49     13.12 o
   7   1  11      176.61      198.50     14.26 o
   8   1  11        1.45       -1.56      7.67 o
   9   1  11        2.86        0.16      5.61 o
  -8   2  11       18.18        9.09      9.59 o
  -7   2  11        6.57        3.40      7.07 o
  -6   2  11        7.43        4.61      6.47 o
  -5   2  11        0.94        6.31      5.22 o
  -4   2  11       51.88       55.77      4.43 o
  -3   2  11      178.49      191.39      9.46 o
  -2   2  11        2.39       -1.23      4.22 o
  -1   2  11        1.98       -3.98      3.98 o
   0   2  11       15.43       15.57      1.87 o
   1   2  11        7.10        7.21      3.80 o
   2   2  11       84.34       89.52      5.78 o
   3   2  11        9.16       10.40      1.70 o
   4   2  11       64.44       49.75      3.85 o
   5   2  11      578.85      580.72     15.31 o
   6   2  11        0.23       -1.22      6.32 o
   7   2  11      307.09      296.18     14.22 o
   8   2  11        4.53       15.36      6.34 o
   9   2  11        0.01       16.56      6.63 o
  10   2  11        0.01        5.53      7.25 o
  -7   3  11        1.03       -7.66      7.66 o
  -6   3  11        2.19        4.28      6.06 o
  -5   3  11       21.50       18.51      2.74 o
  -4   3  11       29.33       33.14      2.92 o
  -3   3  11       45.78       49.01      4.23 o
  -2   3  11        7.31       -1.95      4.72 o
  -1   3  11       21.62       20.99      1.90 o
   0   3  11      128.31      140.96      7.53 o
   1   3  11       11.48        7.35      4.15 o
   2   3  11       26.27       26.93      2.12 o
   3   3  11      142.92      133.96      7.58 o
   4   3  11      365.62      379.35     11.92 o
   5   3  11       36.90       33.15      2.49 o
   6   3  11      404.45      429.67     14.92 o
   7   3  11       56.33       55.38      4.45 o
   8   3  11       65.94       56.98      4.25 o
   9   3  11        0.20        3.05      7.00 o
  10   3  11       12.11        3.47      7.95 o
  -7   4  11       21.51       30.01      3.62 o
  -6   4  11        1.85        3.94      7.05 o
  -5   4  11       27.07       23.73      2.79 o
  -4   4  11        7.60        3.53      6.13 o
  -3   4  11       61.33       66.08      5.69 o
  -2   4  11        5.22       10.13      4.52 o
  -1   4  11      599.30      606.39     15.02 o
   0   4  11      569.80      566.46     14.07 o
   1   4  11        0.63        5.09      4.10 o
   2   4  11       26.46       27.52      2.54 o
   3   4  11        9.18       11.50      1.79 o
   4   4  11        3.09       -1.95      4.92 o
   5   4  11       34.15       30.86      3.04 o
   6   4  11      206.15      189.79     11.28 o
   7   4  11      215.00      197.06     12.05 o
   8   4  11       17.80       18.61      3.34 o
   9   4  11        0.03       -3.07      7.08 o
  10   4  11        1.18        9.74      7.09 o
  -7   5  11       11.72        7.12      8.52 o
  -6   5  11        0.17        2.98      6.64 o
  -5   5  11       23.00       27.53      2.91 o
  -4   5  11        2.00        3.76      6.86 o
  -3   5  11       35.47       34.31      2.72 o
  -2   5  11      230.08      211.95     11.06 o
  -1   5  11      113.07      117.96      8.17 o
   0   5  11        0.98        4.23      4.23 o
   1   5  11      915.53      876.93     17.54 o
   2   5  11        1.17       -1.87      4.25 o
   3   5  11        0.00        2.27      4.38 o
   4   5  11       43.00       38.25      2.77 o
   5   5  11      492.71      463.41     14.81 o
   6   5  11       46.80       55.43      3.98 o
   7   5  11       93.20       89.00      6.64 o
   8   5  11        4.71       10.34      7.07 o
   9   5  11        2.84        0.63      6.85 o
  10   5  11        3.09       10.53      8.35 o
  -6   6  11        0.39       -8.51      8.51 o
  -5   6  11       32.73       41.56      5.01 o
  -4   6  11       60.23       62.47      5.98 o
  -3   6  11       57.18       50.07      4.42 o
  -2   6  11      335.00      359.06     13.52 o
  -1   6  11        1.50        9.65      4.74 o
   0   6  11      181.59      188.51      9.51 o
   1   6  11      119.23      115.80      8.24 o
   2   6  11      178.09      165.92      8.98 o
   3   6  11       35.54       32.47      3.01 o
   4   6  11      134.35      144.72      9.14 o
   5   6  11      279.42      241.31     11.69 o
   6   6  11        0.35        2.25      6.04 o
   7   6  11        0.20       -6.52      6.52 o
   8   6  11       10.44        7.84      8.03 o
   9   6  11       21.72       17.18      8.74 o
  -6   7  11        0.40       -1.32      8.18 o
  -5   7  11       45.43       41.75      3.80 o
  -4   7  11       26.12       32.65      3.47 o
  -3   7  11        0.89       -4.35      6.43 o
  -2   7  11      147.14      141.06      9.82 o
  -1   7  11      198.70      207.67     11.51 o
   0   7  11        2.87        3.53      2.32 o
   1   7  11        0.30        9.07      4.89 o
   2   7  11      942.96      904.09     19.63 o
   3   7  11       51.88       55.41      4.33 o
   4   7  11        6.12        0.81      5.75 o
   5   7  11        0.02        4.67      2.10 o
   6   7  11       27.48       27.13      2.77 o
   7   7  11        0.06        1.06      6.37 o
   8   7  11        2.69        3.48      6.51 o
   9   7  11       22.52       10.48      7.97 o
  -5   8  11       13.66       11.39      7.75 o
  -4   8  11        0.03       -2.36      6.52 o
  -3   8  11       17.22       17.87      7.90 o
  -2   8  11       31.30       33.79      3.51 o
  -1   8  11       16.50       20.14      2.66 o
   0   8  11      422.91      451.95     15.87 o
   1   8  11        0.01       -2.09      6.16 o
   2   8  11      576.04      520.87     16.36 o
   3   8  11       15.83       19.05      2.66 o
   4   8  11       30.64       30.29      2.62 o
   5   8  11      196.69      178.50     11.50 o
   6   8  11       23.37        6.07      7.63 o
   7   8  11       34.51       30.99      3.62 o
   8   8  11        0.06       -2.43      7.01 o
   9   8  11        0.89        2.04      6.95 o
  -4   9  11        8.54        3.84      8.29 o
  -3   9  11       27.34       27.91      3.37 o
  -2   9  11        0.07        4.41      6.08 o
  -1   9  11       62.50       58.21      4.79 o
   0   9  11      124.21      120.22      8.29 o
   1   9  11       80.13       89.07      7.13 o
   2   9  11      599.44      614.75     18.28 o
   3   9  11       44.97       49.37      4.12 o
   4   9  11        9.05        2.40      6.64 o
   5   9  11        0.00       -6.54      6.54 o
   6   9  11       10.45        9.22      6.62 o
   7   9  11        0.23       15.29      6.80 o
   8   9  11        0.64       -5.09      8.04 o
   9   9  11       17.54       22.63      9.70 o
  -3  10  11        2.55        3.75      6.49 o
  -2  10  11       25.23       25.24      3.39 o
  -1  10  11       40.62       36.61      3.63 o
   0  10  11        0.62        5.92      5.73 o
   1  10  11        3.47       -7.19      7.19 o
   2  10  11      284.09      287.15     14.13 o
   3  10  11       84.80       87.87      6.05 o
   4  10  11        0.04        2.62      6.40 o
   5  10  11        0.47        0.53      6.54 o
   6  10  11       25.52       27.62      3.43 o
   7  10  11       19.85       15.03      3.49 o
   8  10  11        7.91        8.06      8.23 o
  -2  11  11        0.01        1.98      7.51 o
  -1  11  11        2.13        0.00      8.04 o
   0  11  11       34.03       30.88      3.58 o
   1  11  11       22.28       18.06      7.86 o
   2  11  11       20.74       28.59      3.39 o
   3  11  11       27.05       14.86      8.14 o
   4  11  11       33.11       18.36      7.87 o
   5  11  11        0.03       -5.21      7.15 o
   6  11  11       21.38       23.20      9.37 o
   7  11  11        5.81       11.37      8.00 o
  -1  12  11       20.52       18.39      7.74 o
   0  12  11        4.80       15.04      7.14 o
   1  12  11        0.11        0.63      7.33 o
   2  12  11        0.13        5.07      2.99 o
   3  12  11        2.08        4.84      7.15 o
   4  12  11        7.24       12.66      3.18 o
   5  12  11        2.89        5.66      7.30 o
   6  12  11        0.37       -8.38      8.38 o
   1  13  11       13.09       13.91      8.74 o
   2  13  11        0.24       -4.66      7.27 o
   3  13  11       50.86       60.22      4.49 o
   4  13  11       17.98       15.31      8.75 o
   5  13  11        1.40       -0.68      7.26 o
  -3 -12  12       32.01       42.90      3.84 o
  -2 -12  12       16.40       15.19      8.06 o
  -1 -12  12        1.80        8.08      8.08 o
   0 -12  12        5.66        7.48      6.84 o
   1 -12  12        7.63       14.53      7.09 o
  -5 -11  12        0.00       -0.68      7.74 o
  -4 -11  12        1.72       -1.32      7.70 o
  -3 -11  12       25.45       19.23      8.49 o
  -2 -11  12        2.41        6.65      6.92 o
  -1 -11  12       12.89       12.10      7.74 o
   0 -11  12        4.72       -8.03      8.03 o
   1 -11  12       11.24       15.76      7.90 o
   2 -11  12        6.16        7.22      8.32 o
   3 -11  12       14.21       16.37      3.50 o
  -6 -10  12        0.00        0.00      7.64 o
  -5 -10  12        0.17       10.10      6.31 o
  -4 -10  12        2.16        6.73      7.16 o
  -3 -10  12       12.90       13.70      7.27 o
  -2 -10  12        8.97        8.30      7.61 o
  -1 -10  12       17.14       19.55      3.04 o
   0 -10  12        4.03       12.40      7.27 o
   1 -10  12        6.72       -4.59      7.53 o
   2 -10  12        6.36        8.38      6.77 o
   3 -10  12        9.56        7.26      7.11 o
   4 -10  12       35.12       22.02      9.87 o
  -6  -9  12        0.96        5.93      7.48 o
  -5  -9  12        3.88       14.18      6.13 o
  -4  -9  12       13.65       10.79      7.76 o
  -3  -9  12        0.79       -5.51      6.79 o
  -2  -9  12       89.93       90.79      6.60 o
  -1  -9  12        0.85       10.06      5.55 o
   0  -9  12        0.02       -5.64      6.05 o
   1  -9  12        0.47        7.30      5.90 o
   2  -9  12       11.31       10.17      6.31 o
   3  -9  12       28.38       32.25      3.27 o
   4  -9  12       14.11       12.69      8.44 o
   5  -9  12        4.73       13.30      7.19 o
  -7  -8  12       17.45       16.45      7.70 o
  -6  -8  12        9.14       13.73      7.28 o
  -5  -8  12        0.35        4.99      7.13 o
  -4  -8  12       41.71       32.98      3.14 o
  -3  -8  12        0.64        7.63      6.30 o
  -2  -8  12       31.15       29.70      2.81 o
  -1  -8  12      399.38      389.89     15.43 o
   0  -8  12       36.57       34.65      3.06 o
   1  -8  12        3.00       11.37      6.15 o
   2  -8  12        8.83        5.84      6.20 o
   3  -8  12       68.24       59.69      4.79 o
   4  -8  12        9.12       12.19      6.47 o
   5  -8  12        0.51        8.77      6.16 o
   6  -8  12        0.24       -7.97      7.97 o
  -7  -7  12       14.01       17.77      7.82 o
  -6  -7  12        1.19       -3.56      7.41 o
  -5  -7  12       67.08       57.95      4.31 o
  -4  -7  12       39.93       38.36      3.14 o
  -3  -7  12        0.62       -0.92      5.78 o
  -2  -7  12       36.08       43.94      3.63 o
  -1  -7  12       33.35       32.21      2.88 o
   0  -7  12       49.60       56.85      5.00 o
   1  -7  12      212.44      208.62     11.33 o
   2  -7  12       35.30       33.55      2.82 o
   3  -7  12       37.12       38.02      2.94 o
   4  -7  12       28.61       14.76      7.57 o
   5  -7  12        0.31        3.77      5.78 o
   6  -7  12        1.32        9.12      6.74 o
   7  -7  12        5.93        6.50      3.06 o
  -8  -6  12        3.34        2.80      7.62 o
  -7  -6  12        0.03       -1.23      6.52 o
  -6  -6  12        0.89       -2.85      6.25 o
  -5  -6  12       29.82       26.99      2.95 o
  -4  -6  12        1.49        2.33      5.81 o
  -3  -6  12      373.30      384.35     14.74 o
  -2  -6  12      223.95      230.48     10.79 o
  -1  -6  12        3.82        0.39      5.51 o
   0  -6  12      207.89      218.70     11.18 o
   1  -6  12       43.08       52.25      3.88 o
   2  -6  12      139.05      125.33      8.89 o
   3  -6  12        3.08       12.23      4.94 o
   4  -6  12       64.83       55.03      3.72 o
   5  -6  12        7.98        8.40      2.61 o
   6  -6  12        0.06       -3.96      6.90 o
   7  -6  12        0.00       -3.04      7.76 o
  -8  -5  12       68.89       62.93      6.46 o
  -7  -5  12       16.10       17.76      3.34 o
  -6  -5  12        0.36        2.20      6.81 o
  -5  -5  12        0.76        3.39      5.58 o
  -4  -5  12       16.70       10.63      6.23 o
  -3  -5  12        0.28       -5.60      5.60 o
  -2  -5  12        1.72        7.04      4.17 o
  -1  -5  12       46.40       44.95      3.88 o
   0  -5  12      250.55      256.40     11.06 o
   1  -5  12      135.28      128.23      8.88 o
   2  -5  12       47.38       49.70      4.16 o
   3  -5  12       13.40       14.78      2.53 o
   4  -5  12       11.03        2.59      6.52 o
   5  -5  12      253.12      238.02     12.10 o
   6  -5  12        0.01        2.11      6.67 o
   7  -5  12        0.89       -7.40      7.40 o
   8  -5  12        2.42        0.65      8.96 o
  -8  -4  12       41.39       41.79      4.14 o
  -7  -4  12       57.39       53.61      3.92 o
  -6  -4  12        1.30        2.67      5.97 o
  -5  -4  12       60.13       62.76      4.67 o
  -4  -4  12        0.38       -1.27      5.46 o
  -3  -4  12        0.19       -0.77      5.56 o
  -2  -4  12      168.43      165.90      9.08 o
  -1  -4  12      618.41      657.61     15.57 o
   0  -4  12       42.48       46.33      3.11 o
   1  -4  12        0.73       -4.98      4.98 o
   2  -4  12      123.31      115.28      7.92 o
   3  -4  12      104.46      121.44      8.46 o
   4  -4  12        2.50       -3.20      5.16 o
   5  -4  12        2.68       -6.05      6.32 o
   6  -4  12      128.17      137.17     10.51 o
   7  -4  12        0.74       10.23      6.75 o
   8  -4  12        1.57       -8.23      8.23 o
  -8  -3  12        9.79       10.07      7.80 o
  -7  -3  12        4.90        9.87      6.94 o
  -6  -3  12        0.31       -4.73      6.63 o
  -5  -3  12        0.13        4.58      5.46 o
  -4  -3  12       39.63       36.69      2.75 o
  -3  -3  12      197.24      205.62      9.92 o
  -2  -3  12        8.65        6.16      1.84 o
  -1  -3  12       84.21       88.28      6.72 o
   0  -3  12       22.61       24.74      1.96 o
   1  -3  12       31.46       31.69      2.63 o
   2  -3  12       39.53       44.77      3.13 o
   3  -3  12        2.62        4.02      4.35 o
   4  -3  12       82.00       77.27      6.57 o
   5  -3  12       62.30       47.08      3.33 o
   6  -3  12       46.66       49.32      3.56 o
   7  -3  12       58.10       64.52      5.19 o
   8  -3  12        9.04       11.06      7.43 o
  -8  -2  12        0.05       -1.34      7.29 o
  -7  -2  12       64.86       62.97      5.63 o
  -6  -2  12       39.93       47.22      4.71 o
  -5  -2  12       59.26       53.01      4.38 o
  -4  -2  12      100.67      107.02      7.53 o
  -3  -2  12        6.80        6.40      5.30 o
  -2  -2  12        2.66        6.38      4.44 o
  -1  -2  12        5.40        0.58      4.32 o
   0  -2  12      114.79      123.98      7.48 o
   1  -2  12      416.21      451.92     12.50 o
   2  -2  12       16.87       19.62      1.82 o
   3  -2  12      249.07      255.47     10.45 o
   4  -2  12      288.74      290.45     11.33 o
   5  -2  12        0.70        4.33      6.18 o
   6  -2  12       71.94       70.76      7.17 o
   7  -2  12        0.91        3.41      6.87 o
   8  -2  12        0.55        8.37      6.48 o
   9  -2  12        2.47       -0.64      8.19 o
  -8  -1  12        0.00       -4.58      5.63 o
  -7  -1  12        0.29        7.48      4.45 o
  -6  -1  12        0.12       -3.83      4.67 o
  -5  -1  12        6.00        9.89      4.26 o
  -4  -1  12      371.88      375.36      9.72 o
  -3  -1  12       21.10       18.78      3.36 o
  -2  -1  12      864.72      833.70     12.03 o
  -1  -1  12      154.13      145.97      5.61 o
   0  -1  12      118.68      110.13      4.78 o
   1  -1  12     1069.59     1104.90     39.36 o
   2  -1  12        2.23        1.40      2.69 o
   3  -1  12        0.39        6.65      2.68 o
   4  -1  12      128.91      133.83      5.97 o
   5  -1  12      165.24      162.12     10.02 o
   6  -1  12      126.15      131.85      7.53 o
   7  -1  12       16.17       19.04      2.53 o
   8  -1  12        2.41        1.20      5.50 o
   9  -1  12        0.14       15.30      5.18 o
  -8   0  12       23.33       21.37      5.14 o
  -7   0  12        0.28       -4.95      4.95 o
  -6   0  12        2.18       -0.48      4.43 o
  -5   0  12        3.98        6.29      4.33 o
  -4   0  12     1320.72     1274.31     16.93 o
  -3   0  12       11.26        5.29      4.03 o
  -2   0  12       28.80       26.72      1.71 o
  -1   0  12       56.99       53.56      4.43 o
   0   0  12      300.62      278.63      6.99 o
   1   0  12      654.21      677.20     10.20 o
   2   0  12       34.64       36.18      1.86 o
   3   0  12        2.51       -0.83      3.11 o
   4   0  12      132.38      122.59      5.68 o
   5   0  12      311.76      312.58     10.36 o
   6   0  12       58.10       62.33      3.41 o
   7   0  12        0.17       -4.76      4.76 o
   8   0  12       14.98        3.19      5.07 o
   9   0  12        0.26       -2.33      5.52 o
  -8   1  12        7.40        8.12      3.24 o
  -7   1  12        0.10        3.86      5.15 o
  -6   1  12        1.41        4.55      4.46 o
  -5   1  12       44.81       49.73      2.70 o
  -4   1  12      728.36      710.48     13.13 o
  -3   1  12       46.83       46.49      2.47 o
  -2   1  12      149.02      137.58      5.58 o
  -1   1  12      479.87      515.33      9.38 o
   0   1  12     1048.59     1033.46     12.52 o
   1   1  12      135.96      139.96      5.91 o
   2   1  12       63.38       80.59      3.89 o
   3   1  12      286.19      301.02     23.21 o
   4   1  12       12.59       10.46      1.88 o
   5   1  12        0.05        2.03      3.86 o
   6   1  12       11.56        9.53      2.70 o
   7   1  12       34.63       30.75     10.11 o
   8   1  12        4.30       -4.87      4.87 o
   9   1  12        3.08       -7.54      8.51 o
  -7   2  12       13.18       14.23      3.29 o
  -6   2  12        0.03       -1.61      6.89 o
  -5   2  12        0.66        4.26      5.97 o
  -4   2  12        0.02        2.09      5.60 o
  -3   2  12      256.95      248.95     11.34 o
  -2   2  12      196.41      188.10      9.59 o
  -1   2  12      383.47      410.98     12.38 o
   0   2  12      261.31      242.54      9.46 o
   1   2  12       77.27       89.36      6.57 o
   2   2  12      136.05      145.17      7.21 o
   3   2  12        0.31       -0.60      4.00 o
   4   2  12       63.47       72.39      5.33 o
   5   2  12      417.51      428.46     14.26 o
   6   2  12     1611.97     1510.97     27.31 o
   7   2  12      385.29      357.93     15.91 o
   8   2  12        2.17       10.89      5.55 o
   9   2  12        0.19        9.40      7.29 o
  -7   3  12        0.09       -7.60      7.60 o
  -6   3  12       42.17       32.88      3.62 o
  -5   3  12       96.00       80.82      6.43 o
  -4   3  12        0.60        4.82      5.56 o
  -3   3  12      189.25      181.75      9.99 o
  -2   3  12       66.31       61.45      5.47 o
  -1   3  12       63.60       58.33      4.54 o
   0   3  12      219.81      241.11      9.75 o
   1   3  12      456.26      469.26     12.95 o
   2   3  12      641.78      703.74     15.31 o
   3   3  12        0.06       -1.54      4.56 o
   4   3  12        6.57       10.30      5.28 o
   5   3  12      163.21      161.24      9.53 o
   6   3  12      526.18      518.36     16.67 o
   7   3  12       12.27       14.15      3.05 o
   8   3  12      116.76      117.11      9.22 o
   9   3  12        0.37       -3.75      6.85 o
  -7   4  12        0.18        8.29      6.84 o
  -6   4  12       14.55       14.04      8.36 o
  -5   4  12        7.69       -3.04      6.20 o
  -4   4  12       21.26        7.41      6.77 o
  -3   4  12       27.08       25.10      2.61 o
  -2   4  12       82.49       81.68      6.08 o
  -1   4  12       29.72       33.64      3.46 o
   0   4  12      119.33      108.23      7.71 o
   1   4  12       17.21       24.65      2.46 o
   2   4  12      333.45      334.25     11.51 o
   3   4  12      116.56       97.67      7.20 o
   4   4  12       89.59       85.96      6.25 o
   5   4  12       10.89        4.98      5.49 o
   6   4  12      516.10      485.45     16.41 o
   7   4  12       19.19       15.37      2.89 o
   8   4  12       46.85       53.77      4.08 o
   9   4  12       13.86       13.19      8.22 o
  -6   5  12       15.13        8.64      8.45 o
  -5   5  12        0.95       -7.48      7.48 o
  -4   5  12      104.88      102.56      8.13 o
  -3   5  12       38.36       39.01      2.94 o
  -2   5  12      198.40      208.79     10.79 o
  -1   5  12       58.73       65.47      5.66 o
   0   5  12      302.81      340.77     12.05 o
   1   5  12      272.85      273.92     11.23 o
   2   5  12      187.15      185.67      9.39 o
   3   5  12      239.50      240.71     10.16 o
   4   5  12        7.09        5.20      5.49 o
   5   5  12       12.45       14.95      6.28 o
   6   5  12      490.86      521.38     16.99 o
   7   5  12        2.42       11.20      6.84 o
   8   5  12       38.27       29.66      3.61 o
   9   5  12        0.21        6.36      7.58 o
  -6   6  12        0.03       14.36      7.61 o
  -5   6  12       28.58       24.60      3.33 o
  -4   6  12       44.89       46.06      4.06 o
  -3   6  12      177.67      160.71     10.86 o
  -2   6  12       38.61       36.24      2.92 o
  -1   6  12       61.92       64.11      4.75 o
   0   6  12      695.00      706.99     17.89 o
   1   6  12       34.05       39.36      3.08 o
   2   6  12      174.23      176.90      9.90 o
   3   6  12        2.13       -4.09      5.55 o
   4   6  12       44.70       44.42      3.96 o
   5   6  12       47.23       38.97      2.75 o
   6   6  12       88.99       88.17      7.29 o
   7   6  12      158.49      159.80     11.11 o
   8   6  12       42.88       32.37      4.02 o
   9   6  12        0.83        5.20      8.01 o
  -5   7  12        8.59        4.88      8.10 o
  -4   7  12        4.94       -6.24      7.63 o
  -3   7  12        0.43        1.51      6.47 o
  -2   7  12      116.98      114.85      7.85 o
  -1   7  12       27.73       24.10      2.75 o
   0   7  12       10.58       13.44      6.29 o
   1   7  12        8.19        4.38      6.16 o
   2   7  12      113.46      127.01      8.77 o
   3   7  12       25.49       24.63      2.59 o
   4   7  12       85.75       88.05      6.68 o
   5   7  12       25.15       14.54      6.06 o
   6   7  12       13.56       14.76      2.71 o
   7   7  12       17.00        9.22      7.37 o
   8   7  12        0.01        7.73      6.37 o
   9   7  12        2.93       -8.69      8.69 o
  -5   8  12        1.87       -6.53      8.22 o
  -4   8  12       13.69       17.75      7.76 o
  -3   8  12       15.65       16.94      6.98 o
  -2   8  12       22.56       15.44      6.90 o
  -1   8  12       24.11       31.01      2.81 o
   0   8  12      136.76      136.94      8.46 o
   1   8  12     1102.73     1096.51     23.94 o
   2   8  12       48.43       48.93      3.60 o
   3   8  12       26.31       33.47      3.12 o
   4   8  12       46.02       45.49      3.37 o
   5   8  12        3.47        5.19      5.88 o
   6   8  12        0.36        0.00      5.99 o
   7   8  12        1.15        9.12      6.50 o
   8   8  12        0.11       -7.57      7.57 o
   9   8  12        0.80       13.84      8.01 o
  -4   9  12       47.75       50.79      4.53 o
  -3   9  12       18.46       11.87      7.46 o
  -2   9  12        0.78       -6.29      7.30 o
  -1   9  12        0.80       -4.26      5.79 o
   0   9  12        2.58       10.66      5.77 o
   1   9  12        5.30       15.42      6.28 o
   2   9  12      119.06      116.94      8.10 o
   3   9  12       60.90       63.26      5.58 o
   4   9  12       53.51       52.63      4.69 o
   5   9  12       15.16       16.25      6.97 o
   6   9  12        6.93       11.16      6.01 o
   7   9  12        4.08       16.28      6.85 o
   8   9  12        6.10       17.55      7.39 o
  -3  10  12       12.00       11.61      7.23 o
  -2  10  12        1.61        6.24      6.78 o
  -1  10  12       16.47       16.95      7.28 o
   0  10  12       49.02       41.31      3.55 o
   1  10  12       22.21       29.68      3.02 o
   2  10  12       51.06       48.23      3.51 o
   3  10  12       17.89       11.94      7.25 o
   4  10  12       62.19       65.22      5.20 o
   5  10  12        0.37       -2.74      6.61 o
   6  10  12        5.08       11.36      6.74 o
   7  10  12        0.13        1.92      7.45 o
   8  10  12        0.31       -5.49      8.17 o
  -2  11  12       10.88        0.00      8.52 o
  -1  11  12        2.98       -8.10      8.10 o
   0  11  12        1.75        4.91      6.78 o
   1  11  12       51.49       57.14      4.58 o
   2  11  12       31.37       38.92      3.55 o
   3  11  12       25.51       28.91      3.46 o
   4  11  12        7.77        4.72      7.84 o
   5  11  12        2.04        9.50      6.45 o
   6  11  12        6.61       -3.86      8.02 o
   7  11  12        2.16       10.94      7.04 o
  -1  12  12        8.66       17.73      3.35 o
   0  12  12        3.47       -4.71      8.05 o
   1  12  12        0.00        1.28      7.07 o
   2  12  12        5.08        2.49      7.11 o
   3  12  12       23.03       19.27      8.37 o
   4  12  12       11.82       12.24      8.06 o
   5  12  12        0.02        0.00      8.35 o
   6  12  12        4.31       -7.61      9.32 o
   2  13  12       96.78      136.66     10.29 o
   3  13  12        4.66        8.84      7.84 o
   4  13  12       24.57       17.05      9.62 o
  -2 -12  13        5.08       -2.73      7.16 o
  -1 -12  13        5.10        6.95      8.63 o
   0 -12  13        5.97       10.52      8.84 o
  -4 -11  13       33.89       37.32      4.00 o
  -3 -11  13       59.64       61.19      5.01 o
  -2 -11  13       70.67       73.03      6.58 o
  -1 -11  13        7.17        6.89      7.01 o
   0 -11  13       23.59       30.20      3.70 o
   1 -11  13        9.48       10.43      7.60 o
   2 -11  13        5.29       14.88      7.71 o
  -5 -10  13        0.86       -1.96      7.61 o
  -4 -10  13       43.71       40.58      3.95 o
  -3 -10  13       21.89        8.92      8.04 o
  -2 -10  13       61.19       57.86      3.97 o
  -1 -10  13        3.00       -1.14      6.98 o
   0 -10  13        3.44       15.82      6.65 o
   1 -10  13        1.52        1.79      6.44 o
   2 -10  13        8.28       12.37      7.32 o
   3 -10  13        0.02        3.12      6.63 o
   4 -10  13        6.27        7.99      8.78 o
  -6  -9  13        0.16       -7.46      7.46 o
  -5  -9  13        0.00       11.07      6.74 o
  -4  -9  13        1.10        8.88      7.18 o
  -3  -9  13        9.03        6.33      7.96 o
  -2  -9  13       59.69       59.24      4.52 o
  -1  -9  13       17.65        3.68      7.63 o
   0  -9  13        4.03       -1.61      7.12 o
   1  -9  13       36.95       34.20      3.21 o
   2  -9  13       49.18       57.77      4.78 o
   3  -9  13        0.18       -2.29      7.58 o
   4  -9  13       18.85       24.23      3.48 o
   5  -9  13        0.00       -3.26      7.16 o
  -6  -8  13        8.97        4.55      7.48 o
  -5  -8  13       12.28       11.06      3.07 o
  -4  -8  13       18.05        7.20      6.67 o
  -3  -8  13        0.39        1.61      6.48 o
  -2  -8  13       29.66       31.07      3.28 o
  -1  -8  13        4.09       -6.26      6.54 o
   0  -8  13       17.54       21.26      2.81 o
   1  -8  13        4.95        8.92      5.69 o
   2  -8  13       80.42       81.40      5.94 o
   3  -8  13       57.29       57.93      4.71 o
   4  -8  13        4.01        5.73      6.68 o
   5  -8  13       47.62       52.25      4.22 o
   6  -8  13        4.76        6.59      7.68 o
  -7  -7  13        0.41       -4.11      7.49 o
  -6  -7  13        0.05        1.85      6.16 o
  -5  -7  13       17.96        6.59      6.99 o
  -4  -7  13        1.79        2.08      6.71 o
  -3  -7  13        7.52       -6.07      6.07 o
  -2  -7  13        1.31       -6.33      6.33 o
  -1  -7  13       39.29       35.22      3.27 o
   0  -7  13        2.95        6.26      6.42 o
   1  -7  13        1.22       -1.82      6.44 o
   2  -7  13       31.96       19.03      8.18 o
   3  -7  13       84.65       68.82      4.95 o
   4  -7  13       17.03       13.19      7.88 o
   5  -7  13       87.42       85.05      6.47 o
   6  -7  13        0.10        8.74      5.99 o
  -7  -6  13        1.10        3.20      7.34 o
  -6  -6  13        1.42       -2.96      7.30 o
  -5  -6  13       39.24       35.74      3.04 o
  -4  -6  13       11.26       -0.98      5.85 o
  -3  -6  13      179.02      164.09     11.46 o
  -2  -6  13       19.21       19.91      2.38 o
  -1  -6  13      109.76      111.85      7.37 o
   0  -6  13      366.04      343.25     13.54 o
   1  -6  13       27.22       15.42      7.23 o
   2  -6  13       22.47       27.16      2.80 o
   3  -6  13       45.14       52.32      3.84 o
   4  -6  13        0.05       -3.89      6.28 o
   5  -6  13        7.18        6.11      2.65 o
   6  -6  13        0.24        3.49      6.85 o
   7  -6  13        0.08       -3.74      7.33 o
  -7  -5  13        3.13        6.87      7.31 o
  -6  -5  13        0.01       10.34      6.30 o
  -5  -5  13        0.01       -5.61      6.50 o
  -4  -5  13       66.96       57.67      4.11 o
  -3  -5  13        5.54        4.68      5.88 o
  -2  -5  13        1.18       -3.95      5.33 o
  -1  -5  13       90.24       96.72      6.88 o
   0  -5  13      385.06      414.37     13.90 o
   1  -5  13      115.95      117.83      7.69 o
   2  -5  13       32.05       36.11      3.22 o
   3  -5  13       42.73       36.33      3.36 o
   4  -5  13      103.55       86.01      7.68 o
   5  -5  13       23.14       13.94      7.43 o
   6  -5  13       47.91       52.97      5.25 o
   7  -5  13        0.05       -7.54      7.54 o
  -7  -4  13        4.90        0.00      7.66 o
  -6  -4  13        5.35        6.73      5.98 o
  -5  -4  13        2.04        0.00      6.17 o
  -4  -4  13      152.21      146.35     10.12 o
  -3  -4  13        2.88       -4.86      4.97 o
  -2  -4  13      249.78      267.76     11.11 o
  -1  -4  13       12.07       12.27      4.99 o
   0  -4  13       43.56       51.40      4.01 o
   1  -4  13      126.61      123.53      8.39 o
   2  -4  13        1.47        1.81      5.16 o
   3  -4  13       41.51       42.36      3.03 o
   4  -4  13        2.85        6.72      5.32 o
   5  -4  13        3.86        5.39      6.33 o
   6  -4  13        1.81       10.24      6.19 o
   7  -4  13        4.79       10.78      2.87 o
   8  -4  13        0.27       -7.51      7.67 o
  -8  -3  13        5.10       -6.98      8.77 o
  -7  -3  13       19.48        6.66      8.75 o
  -6  -3  13       12.58        9.93      6.89 o
  -5  -3  13        3.86       -2.42      6.39 o
  -4  -3  13       18.75       11.76      2.56 o
  -3  -3  13      101.43      112.95      8.99 o
  -2  -3  13        4.90        5.35      4.66 o
  -1  -3  13       81.82       94.88      7.07 o
   0  -3  13        4.39        9.49      4.23 o
   1  -3  13       66.24       67.69      5.23 o
   2  -3  13        0.02        4.73      4.00 o
   3  -3  13      196.39      209.90      9.77 o
   4  -3  13        1.73       -5.42      5.42 o
   5  -3  13      132.08      120.53      9.54 o
   6  -3  13        0.10        0.49      6.73 o
   7  -3  13        0.06        1.57      6.38 o
   8  -3  13        0.01       -2.38      7.50 o
  -8  -2  13        0.45       -2.09      8.10 o
  -7  -2  13        0.67        9.07      6.86 o
  -6  -2  13       20.64       13.70      7.73 o
  -5  -2  13        0.57        2.87      5.85 o
  -4  -2  13      220.66      219.18     11.42 o
  -3  -2  13       23.69       25.96      2.33 o
  -2  -2  13       46.34       39.95      2.64 o
  -1  -2  13      163.42      158.95      8.12 o
   0  -2  13      168.24      192.79      8.77 o
   1  -2  13      154.20      144.52      8.17 o
   2  -2  13        0.56        3.51      4.19 o
   3  -2  13        7.38        7.41      4.49 o
   4  -2  13       89.24       91.19      6.33 o
   5  -2  13      127.73      115.68      7.67 o
   6  -2  13        0.56        5.99      5.78 o
   7  -2  13        4.46        3.51      5.80 o
   8  -2  13        0.13        4.01      6.45 o
   9  -2  13        0.04       -0.65      7.91 o
  -8  -1  13        4.08        8.42      6.88 o
  -7  -1  13        5.93        5.49      4.97 o
  -6  -1  13        5.09        0.52      6.37 o
  -5  -1  13        2.91        3.33      5.00 o
  -4  -1  13        0.18        6.77      4.63 o
  -3  -1  13        1.65       -3.90      3.91 o
  -2  -1  13      622.29      633.08     11.30 o
  -1  -1  13        3.21        2.85      3.04 o
   0  -1  13        3.22       -0.73      4.83 o
   1  -1  13      333.32      343.73     12.58 o
   2  -1  13        5.17        4.97      1.57 o
   3  -1  13      111.38       97.85      4.80 o
   4  -1  13      180.42      183.52      6.76 o
   5  -1  13      555.08      574.28     19.73 o
   6  -1  13        1.62        6.61      7.54 o
   7  -1  13        0.04       -3.84      4.73 o
   8  -1  13        1.64        0.31      7.19 o
   9  -1  13        0.13       -4.12      5.58 o
  -7   0  13        3.55        3.77      6.85 o
  -6   0  13        0.09        8.31      4.37 o
  -5   0  13       91.90       85.82      6.73 o
  -4   0  13       52.29       62.50      3.54 o
  -3   0  13      166.72      168.95     16.48 o
  -2   0  13        7.30        2.86      3.71 o
  -1   0  13      321.74      318.39      7.79 o
   0   0  13      208.75      211.68     12.38 o
   1   0  13      541.65      534.70      9.59 o
   2   0  13       63.54       57.60      8.51 o
   3   0  13        3.94        4.08      4.14 o
   4   0  13      206.82      181.96      6.79 o
   5   0  13      622.66      605.47     12.34 o
   6   0  13        3.83        7.87      2.33 o
   7   0  13        0.67        3.65      4.55 o
   8   0  13        0.00       -0.08      5.03 o
   9   0  13        7.85       15.46      5.59 o
  -7   1  13       11.33       -7.30      7.30 o
  -6   1  13        1.88        4.76      2.55 o
  -5   1  13        3.30        6.30      4.32 o
  -4   1  13       32.58       26.63      2.05 o
  -3   1  13       92.52       96.03      4.82 o
  -2   1  13       80.78       82.23      4.44 o
  -1   1  13       38.26       40.65      2.05 o
   0   1  13       33.28       30.47      1.64 o
   1   1  13      269.76      260.82      6.91 o
   2   1  13      173.09      182.53      6.07 o
   3   1  13       53.78       49.23      2.74 o
   4   1  13      221.61      220.38     14.42 o
   5   1  13        8.72        2.70      4.56 o
   6   1  13       30.12       30.03      2.29 o
   7   1  13        8.99        8.07      4.82 o
   8   1  13        2.68        3.16      4.77 o
   9   1  13        0.81       -4.96      5.29 o
  -7   2  13        1.44       -3.06      7.82 o
  -6   2  13       21.86       22.02      3.15 o
  -5   2  13        2.68       -6.39      6.39 o
  -4   2  13       48.43       47.49      3.88 o
  -3   2  13      113.11      117.81      8.67 o
  -2   2  13      154.19      147.88      8.91 o
  -1   2  13        2.67        0.67      4.42 o
   0   2  13       74.22       83.72      5.39 o
   1   2  13       58.77       54.71      4.71 o
   2   2  13        2.28        5.18      4.40 o
   3   2  13       76.04       82.85      5.76 o
   4   2  13      205.22      193.79      9.53 o
   5   2  13       40.15       32.52      2.80 o
   6   2  13      727.40      723.17     20.24 o
   7   2  13       52.51       49.29      3.56 o
   8   2  13       12.18       18.24      3.03 o
   9   2  13        0.40       -8.27      8.27 o
  -7   3  13        0.92        6.98      7.26 o
  -6   3  13        0.47       -4.08      7.39 o
  -5   3  13       11.42       -2.02      7.35 o
  -4   3  13       17.59       19.19      2.73 o
  -3   3  13        1.70       -1.23      5.15 o
  -2   3  13       19.60       19.57      2.43 o
  -1   3  13       26.77       25.99      2.45 o
   0   3  13       29.79       29.33      2.53 o
   1   3  13       63.10       66.81      5.36 o
   2   3  13       14.91       11.35      5.19 o
   3   3  13      273.24      276.70     10.50 o
   4   3  13        9.80       11.02      1.87 o
   5   3  13      549.63      560.82     16.44 o
   6   3  13      116.59      144.20     10.03 o
   7   3  13        3.88       -2.43      7.91 o
   8   3  13       39.45       40.53      3.64 o
   9   3  13        0.06       -3.84      7.51 o
  -6   4  13       16.80       15.22      8.72 o
  -5   4  13        8.68       11.13      7.73 o
  -4   4  13        2.23       -5.84      6.08 o
  -3   4  13      158.35      154.61     10.18 o
  -2   4  13       13.21       13.49      6.42 o
  -1   4  13      561.99      571.50     16.01 o
   0   4  13        3.70        9.67      4.61 o
   1   4  13      210.93      198.97      9.49 o
   2   4  13      239.24      253.17     10.46 o
   3   4  13       37.81       40.43      2.89 o
   4   4  13       22.26       27.21      2.35 o
   5   4  13      176.45      169.77     10.39 o
   6   4  13       20.13       16.28      7.18 o
   7   4  13       97.32      102.39      7.80 o
   8   4  13       23.55        5.08      8.69 o
   9   4  13        0.72        0.00      7.88 o
  -6   5  13        0.08       -1.28      7.63 o
  -5   5  13        0.32       -2.79      6.16 o
  -4   5  13       89.65       91.47      6.64 o
  -3   5  13      314.41      303.09     13.62 o
  -2   5  13       13.77       12.31      6.64 o
  -1   5  13       87.63       82.78      5.82 o
   0   5  13      190.19      199.09     10.43 o
   1   5  13        7.07        7.03      2.07 o
   2   5  13      232.27      220.89     10.23 o
   3   5  13      395.55      381.57     13.12 o
   4   5  13       20.43       19.54      2.45 o
   5   5  13       58.02       59.16      5.12 o
   6   5  13       40.85       32.09      3.20 o
   7   5  13       14.96        8.57      8.17 o
   8   5  13        1.23       -7.27      7.27 o
   9   5  13        0.01       -7.57      7.57 o
  -6   6  13        7.32       -5.41      8.71 o
  -5   6  13       13.17       14.85      7.72 o
  -4   6  13       10.57        6.62      7.64 o
  -3   6  13       20.06        4.88      7.54 o
  -2   6  13       49.35       55.21      3.88 o
  -1   6  13        6.39       12.08      5.85 o
   0   6  13     1141.08     1086.59     22.71 o
   1   6  13       43.81       40.35      3.32 o
   2   6  13        0.65        4.97      4.79 o
   3   6  13      137.11      136.20      8.70 o
   4   6  13        0.11       -2.49      5.57 o
   5   6  13      151.93      140.30     10.29 o
   6   6  13       23.87       24.43      2.93 o
   7   6  13        0.01        5.73      7.31 o
   8   6  13        0.15        6.49      6.44 o
   9   6  13        3.17        7.98      7.29 o
  -5   7  13       22.39        3.80      8.91 o
  -4   7  13       40.63       41.24      3.61 o
  -3   7  13       66.67       73.42      6.17 o
  -2   7  13       24.03       15.01      2.85 o
  -1   7  13       24.47       21.38      2.74 o
   0   7  13      668.09      680.74     19.02 o
   1   7  13        4.72       11.34      5.96 o
   2   7  13       10.67       11.19      5.69 o
   3   7  13        2.60        8.88      5.99 o
   4   7  13        6.39        8.89      5.48 o
   5   7  13       11.89       13.30      6.53 o
   6   7  13       43.50       47.01      3.55 o
   7   7  13       70.77       57.51      4.18 o
   8   7  13        0.27       -1.83      7.84 o
   9   7  13        1.44        4.10      8.54 o
  -4   8  13        1.96        8.25      7.16 o
  -3   8  13       74.24       66.76      5.18 o
  -2   8  13      111.92       95.61      7.91 o
  -1   8  13        6.45        9.66      6.37 o
   0   8  13        5.48       14.03      5.91 o
   1   8  13       50.46       46.36      3.54 o
   2   8  13       21.94       20.10      2.84 o
   3   8  13        0.12        5.69      5.46 o
   4   8  13       18.23       20.65      2.58 o
   5   8  13      123.68      139.60     10.01 o
   6   8  13        2.14        6.47      6.20 o
   7   8  13       69.10       58.83      4.28 o
   8   8  13        4.22        6.99      7.44 o
   9   8  13        0.58       -4.24      7.94 o
  -4   9  13        5.15        6.15      8.12 o
  -3   9  13        0.28        3.07      7.51 o
  -2   9  13        0.59       -7.18      7.18 o
  -1   9  13        0.95        6.66      5.93 o
   0   9  13        1.07       -3.71      5.92 o
   1   9  13       10.13       15.17      2.75 o
   2   9  13      118.66      142.71     10.50 o
   3   9  13        0.33        4.13      5.84 o
   4   9  13       44.49       45.68      3.20 o
   5   9  13        2.74        2.10      6.52 o
   6   9  13        0.41        6.90      5.98 o
   7   9  13       30.44       31.21      3.68 o
   8   9  13        7.44       14.65      7.76 o
  -3  10  13        0.56       -8.09      8.09 o
  -2  10  13        0.32        5.18      6.60 o
  -1  10  13        0.04       -1.82      6.21 o
   0  10  13       27.62       29.30      3.29 o
   1  10  13       11.46       13.77      6.06 o
   2  10  13      277.30      245.77     14.72 o
   3  10  13       33.73       42.49      3.46 o
   4  10  13        5.48        6.73      6.87 o
   5  10  13       41.11       40.97      3.66 o
   6  10  13        0.03        1.23      6.97 o
   7  10  13        4.79       11.18      6.99 o
   8  10  13        0.01       12.61      7.29 o
  -2  11  13        0.32       -6.33      8.36 o
  -1  11  13        2.10       17.88      8.03 o
   0  11  13       10.43        7.62      7.62 o
   1  11  13        3.92        3.62      7.54 o
   2  11  13       72.56       69.32      5.97 o
   3  11  13       45.41       58.23      4.00 o
   4  11  13        0.01        7.31      6.84 o
   5  11  13        2.17        3.05      6.84 o
   6  11  13        0.11       -7.97      7.97 o
   7  11  13        3.83        2.80      8.52 o
   0  12  13        5.42        0.69      7.63 o
   1  12  13       35.99       46.55      4.32 o
   2  12  13       24.62       31.44      3.68 o
   3  12  13       96.38       96.06      8.38 o
   4  12  13        4.90        6.62      7.37 o
   5  12  13       14.97        9.25      8.77 o
   6  12  13        0.56        6.38      8.05 o
  -4 -11  14        1.39       -2.84      9.41 o
  -3 -11  14        6.56        9.35      8.08 o
  -2 -11  14        4.39        6.51      8.09 o
  -1 -11  14        4.96       12.36      7.99 o
   0 -11  14        4.82       13.29      7.51 o
   1 -11  14        0.07        6.07      7.29 o
   2 -11  14        9.04       14.98      3.47 o
  -5 -10  14        0.47       -8.19      8.19 o
  -4 -10  14        9.51       12.57      7.46 o
  -3 -10  14       14.18        9.28      8.24 o
  -2 -10  14        3.56       14.42      6.07 o
  -1 -10  14        0.11       -6.92      6.92 o
   0 -10  14        0.44       -4.87      6.78 o
   1 -10  14        0.02        1.85      7.18 o
   2 -10  14        0.10       -0.64      7.66 o
   3 -10  14        4.01       10.30      7.34 o
  -6  -9  14        2.61        4.97      8.01 o
  -5  -9  14        8.40        2.57      7.95 o
  -4  -9  14        4.13       -7.42      7.58 o
  -3  -9  14       29.55       37.97      3.47 o
  -2  -9  14       11.31       16.64      7.06 o
  -1  -9  14       58.13       56.70      5.56 o
   0  -9  14       17.25       17.48      3.22 o
   1  -9  14       25.50       28.70      3.43 o
   2  -9  14       30.13       24.14      3.22 o
   3  -9  14       17.25       17.11      3.23 o
   4  -9  14        0.00        9.64      6.77 o
  -6  -8  14        0.02       -1.35      7.34 o
  -5  -8  14        8.18       -2.43      7.46 o
  -4  -8  14       31.85       19.15      7.72 o
  -3  -8  14        0.38       -3.36      6.15 o
  -2  -8  14        0.32       -6.46      6.46 o
  -1  -8  14        4.32       10.12      5.44 o
   0  -8  14       27.19       27.61      3.02 o
   1  -8  14       31.41       25.15      3.18 o
   2  -8  14       13.73       10.59      7.03 o
   3  -8  14        3.09       -4.89      6.86 o
   4  -8  14       14.10       14.82      7.29 o
   5  -8  14       15.68       17.47      3.37 o
  -6  -7  14        0.01       10.33      7.36 o
  -5  -7  14        0.48       -2.30      6.80 o
  -4  -7  14       23.48       29.16      3.08 o
  -3  -7  14        5.62        2.53      6.06 o
  -2  -7  14       18.29        4.80      6.51 o
  -1  -7  14        5.20        4.20      5.55 o
   0  -7  14      262.85      260.89     13.19 o
   1  -7  14      264.20      258.95     12.42 o
   2  -7  14       27.92       13.62      7.60 o
   3  -7  14      228.09      215.42     12.68 o
   4  -7  14       16.13        5.48      7.90 o
   5  -7  14        2.38        8.05      6.20 o
   6  -7  14        4.25       -1.28      6.62 o
  -7  -6  14        8.73       14.16      3.58 o
  -6  -6  14        4.97        0.63      7.32 o
  -5  -6  14        4.79        8.24      6.24 o
  -4  -6  14       76.60       65.50      4.88 o
  -3  -6  14      151.87      141.17     10.79 o
  -2  -6  14       12.69        8.73      2.47 o
  -1  -6  14      127.00      124.40      9.66 o
   0  -6  14       21.30       23.37      2.86 o
   1  -6  14     1247.26     1265.33     25.40 o
   2  -6  14       30.92       31.21      3.03 o
   3  -6  14       14.50       13.41      6.08 o
   4  -6  14       49.31       46.97      3.50 o
   5  -6  14       16.50       12.84      7.30 o
   6  -6  14        0.16       -3.60      6.75 o
   7  -6  14        8.61        9.61      8.23 o
  -7  -5  14        0.27        2.61      6.11 o
  -6  -5  14       12.74        1.81      7.30 o
  -5  -5  14        0.78       -1.61      5.95 o
  -4  -5  14       14.96       15.44      2.62 o
  -3  -5  14       71.24       77.51      6.11 o
  -2  -5  14       17.26       17.48      2.45 o
  -1  -5  14       72.17       66.02      5.22 o
   0  -5  14       52.67       56.14      4.78 o
   1  -5  14      372.50      364.77     13.92 o
   2  -5  14       17.27       13.68      6.38 o
   3  -5  14      116.82      111.71      7.55 o
   4  -5  14      259.26      257.16     13.27 o
   5  -5  14       33.57       29.07      3.01 o
   6  -5  14       25.49       25.00      3.32 o
   7  -5  14        2.04        3.02      7.36 o
  -7  -4  14        5.02        0.64      8.16 o
  -6  -4  14        2.63        2.35      7.44 o
  -5  -4  14       19.56       13.53      7.36 o
  -4  -4  14       12.98        3.34      6.52 o
  -3  -4  14       48.99       38.81      3.17 o
  -2  -4  14        9.39       11.18      5.60 o
  -1  -4  14       18.76       22.90      2.31 o
   0  -4  14       21.47       21.56      2.40 o
   1  -4  14        0.64        0.77      5.05 o
   2  -4  14      289.40      296.37     12.25 o
   3  -4  14       12.93       19.71      2.49 o
   4  -4  14       24.60       24.92      2.72 o
   5  -4  14        1.02       -3.75      5.47 o
   6  -4  14        7.12        3.72      6.52 o
   7  -4  14        0.52        6.86      6.10 o
   8  -4  14        0.15        2.57      7.49 o
  -7  -3  14        0.05        5.69      6.30 o
  -6  -3  14        9.80       13.33      7.88 o
  -5  -3  14        0.99       -5.61      6.15 o
  -4  -3  14       14.26        8.64      5.91 o
  -3  -3  14      136.28      104.99      7.44 o
  -2  -3  14      117.85      112.96      8.45 o
  -1  -3  14       11.56       10.74      5.19 o
   0  -3  14       12.06       14.90      2.09 o
   1  -3  14       62.13       61.26      6.06 o
   2  -3  14        5.75        2.90      5.27 o
   3  -3  14       38.89       35.72      3.59 o
   4  -3  14       17.11       11.62      6.94 o
   5  -3  14       69.68       76.02      5.00 o
   6  -3  14       50.88       46.76      3.44 o
   7  -3  14        0.01        9.24      5.93 o
   8  -3  14        0.12       -2.46      7.26 o
  -7  -2  14        0.08       -8.56      8.56 o
  -6  -2  14        5.09       -7.42      7.42 o
  -5  -2  14       16.01       16.67      6.84 o
  -4  -2  14       30.18       32.28      2.79 o
  -3  -2  14      134.71      144.30      9.80 o
  -2  -2  14       41.92       33.97      2.99 o
  -1  -2  14      110.12      107.03      7.83 o
   0  -2  14       88.65       98.77      7.12 o
   1  -2  14      292.20      287.00     11.54 o
   2  -2  14       88.02       91.71      6.04 o
   3  -2  14      232.07      217.46     10.85 o
   4  -2  14      191.85      192.46     10.56 o
   5  -2  14       30.53       37.20      2.91 o
   6  -2  14       41.73       42.18      3.37 o
   7  -2  14        0.66       -1.56      6.31 o
   8  -2  14        0.08        1.77      6.85 o
  -7  -1  14        0.07        0.69      8.10 o
  -6  -1  14        2.98        1.02      4.71 o
  -5  -1  14       31.91       36.21      2.40 o
  -4  -1  14        3.63        5.97      4.07 o
  -3  -1  14      194.60      188.38     15.43 o
  -2  -1  14      251.69      230.93      7.83 o
  -1  -1  14       59.78       59.14      3.53 o
   0  -1  14        0.55       -0.99      3.22 o
   1  -1  14      198.54      208.75      6.69 o
   2  -1  14       32.29       31.66      1.99 o
   3  -1  14       53.91       57.70      3.02 o
   4  -1  14        9.56       14.40      4.41 o
   5  -1  14      145.45      140.85      7.10 o
   6  -1  14       91.55       97.22      5.25 o
   7  -1  14        0.16        4.53      5.84 o
   8  -1  14       17.51        7.80      5.88 o
   9  -1  14        0.23        4.95      5.90 o
  -7   0  14       22.70       29.25      5.98 o
  -6   0  14        0.75       -5.01      5.01 o
  -5   0  14        0.04       -1.50      8.84 o
  -4   0  14       83.88       83.08      4.74 o
  -3   0  14      152.39      144.72     17.16 o
  -2   0  14      450.99      443.22      9.88 o
  -1   0  14       87.75       86.76      4.59 o
   0   0  14      309.06      300.58      7.84 o
   1   0  14      154.26      153.44     10.38 o
   2   0  14        6.69        7.08      3.22 o
   3   0  14      316.64      325.29     13.58 o
   4   0  14      133.91      115.30      6.21 o
   5   0  14      507.11      531.31     11.92 o
   6   0  14       21.51       23.16      2.05 o
   7   0  14       13.27       15.05      4.58 o
   8   0  14        3.01       10.36      4.71 o
   9   0  14        6.85        9.80      3.90 o
  -7   1  14        2.62        1.11      5.39 o
  -6   1  14        2.01       -1.33      4.90 o
  -5   1  14       31.04       35.25      3.19 o
  -4   1  14        0.76        9.04      4.08 o
  -3   1  14      586.66      573.34     11.95 o
  -2   1  14      149.99      145.59      6.65 o
  -1   1  14      140.08      156.25      6.79 o
   0   1  14       99.51      103.06      4.82 o
   1   1  14        3.20        4.71      3.12 o
   2   1  14      150.88      124.65      5.63 o
   3   1  14       27.94       27.88      1.59 o
   4   1  14      211.73      234.24      7.81 o
   5   1  14      577.64      563.92     21.48 o
   6   1  14      153.59      169.20      7.83 o
   7   1  14      117.16      112.11     14.24 o
   8   1  14        2.60        0.46      4.99 o
   9   1  14        3.26       -2.97      5.79 o
  -7   2  14       56.56       79.30      6.70 o
  -6   2  14        3.38        7.62      7.06 o
  -5   2  14        7.73       -7.33      7.45 o
  -4   2  14       94.35       98.45      7.48 o
  -3   2  14       31.59       31.19      2.75 o
  -2   2  14       48.04       43.26      3.57 o
  -1   2  14      294.12      347.78     12.44 o
   0   2  14      523.73      551.73     14.72 o
   1   2  14       32.12       32.59      2.82 o
   2   2  14      247.67      244.49     10.39 o
   3   2  14        6.28        2.43      4.82 o
   4   2  14        0.21       -3.69      5.21 o
   5   2  14       51.85       43.05      3.09 o
   6   2  14      773.78      746.54     20.72 o
   7   2  14       39.67       30.79      3.28 o
   8   2  14        0.48        1.15      6.54 o
   9   2  14        0.96        3.96      6.85 o
  -6   3  14       41.18       42.14      3.94 o
  -5   3  14        2.35       -7.20      7.20 o
  -4   3  14        8.88        4.88      6.62 o
  -3   3  14      235.80      243.46     12.55 o
  -2   3  14       85.86       94.90      6.89 o
  -1   3  14        0.05       -5.61      5.61 o
   0   3  14       13.69       17.24      2.04 o
   1   3  14       15.37       16.42      1.96 o
   2   3  14      114.56      126.21      7.90 o
   3   3  14       15.36       17.39      2.12 o
   4   3  14        2.88        3.00      4.89 o
   5   3  14        0.53       -6.22      6.22 o
   6   3  14       17.96       14.37      7.46 o
   7   3  14       27.47       25.64      3.16 o
   8   3  14       84.13       85.23      6.98 o
   9   3  14        0.17        5.26      7.61 o
  -6   4  14       30.48       18.40      9.69 o
  -5   4  14       67.20       71.85      4.41 o
  -4   4  14       21.99       21.96      2.98 o
  -3   4  14       39.74       37.39      2.99 o
  -2   4  14      142.85      149.47     10.34 o
  -1   4  14        0.16       -2.78      5.75 o
   0   4  14      191.07      207.13     10.37 o
   1   4  14       41.75       44.77      3.26 o
   2   4  14        9.78       12.56      2.07 o
   3   4  14      124.07      117.65      8.93 o
   4   4  14       53.17       41.29      3.92 o
   5   4  14       21.65       16.08      7.20 o
   6   4  14       84.47       78.37      6.07 o
   7   4  14       17.05       16.35      2.80 o
   8   4  14       17.32       15.15      7.73 o
   9   4  14        0.48        3.96      7.41 o
  -6   5  14        9.25       17.97      8.08 o
  -5   5  14        0.11       -6.43      7.59 o
  -4   5  14       31.67       30.95      3.61 o
  -3   5  14       16.21       13.93      6.53 o
  -2   5  14       27.30       23.98      2.98 o
  -1   5  14        6.86        0.42      6.17 o
   0   5  14       43.36       42.81      3.64 o
   1   5  14        6.23       10.67      5.18 o
   2   5  14      150.58      133.16      9.39 o
   3   5  14      123.20      122.41      9.23 o
   4   5  14       35.03       32.07      3.34 o
   5   5  14       38.33       33.38      2.70 o
   6   5  14       64.67       48.59      4.91 o
   7   5  14        6.94        7.31      6.44 o
   8   5  14       32.45       31.34      3.67 o
   9   5  14        1.25        2.67      8.29 o
  -5   6  14        0.13       -7.45      7.45 o
  -4   6  14        3.02       15.57      6.85 o
  -3   6  14        3.55       -6.82      6.82 o
  -2   6  14       71.24       71.33      5.12 o
  -1   6  14      122.83      149.69     10.59 o
   0   6  14      526.79      512.97     16.70 o
   1   6  14        2.83        1.23      5.54 o
   2   6  14       79.19       70.50      5.23 o
   3   6  14      259.44      258.96     12.24 o
   4   6  14        2.76        1.75      5.21 o
   5   6  14        9.55       14.95      6.13 o
   6   6  14       92.71       90.91      7.08 o
   7   6  14       69.18       56.04      3.84 o
   8   6  14       22.22        4.86      8.06 o
   9   6  14        0.06       -1.36      7.59 o
  -5   7  14        3.70        3.95      8.52 o
  -4   7  14       22.66       10.47      8.24 o
  -3   7  14       21.47       13.21      8.20 o
  -2   7  14        6.48        8.31      6.32 o
  -1   7  14       19.49        7.85      7.37 o
   0   7  14      291.25      296.63     13.53 o
   1   7  14       10.36        9.83      2.60 o
   2   7  14       18.96       11.81      6.29 o
   3   7  14       38.24       38.29      3.46 o
   4   7  14        0.79        3.73      5.63 o
   5   7  14      149.84      140.30     10.01 o
   6   7  14       33.53       30.97      3.09 o
   7   7  14        0.02        4.63      6.84 o
   8   7  14        1.63        4.40      7.07 o
   9   7  14        0.04        6.30      8.49 o
  -4   8  14        6.01       10.56      7.51 o
  -3   8  14        3.19        4.31      3.02 o
  -2   8  14      111.92      110.76      8.42 o
  -1   8  14       37.00       38.45      3.50 o
   0   8  14       82.68       93.74      7.00 o
   1   8  14      420.50      440.05     16.11 o
   2   8  14      497.54      515.00     17.98 o
   3   8  14        1.49        3.98      6.12 o
   4   8  14       52.91       59.14      4.97 o
   5   8  14       12.61        6.11      7.06 o
   6   8  14        0.28        1.12      6.17 o
   7   8  14       16.13       18.28      3.29 o
   8   8  14        6.06       -1.96      8.08 o
  -3   9  14        5.52        6.39      8.24 o
  -2   9  14        2.82       -7.42      7.42 o
  -1   9  14       24.72       28.52      3.23 o
   0   9  14        0.56        3.32      6.06 o
   1   9  14       27.03       23.28      3.01 o
   2   9  14       11.78       15.80      2.80 o
   3   9  14        6.13        7.00      6.61 o
   4   9  14       46.72       58.50      4.33 o
   5   9  14       22.15       15.26      6.89 o
   6   9  14        1.78        2.49      2.99 o
   7   9  14        6.46       -8.58      8.58 o
   8   9  14        0.47        6.15      8.11 o
  -2  10  14        1.20       -2.02      7.97 o
  -1  10  14       14.37       20.84      3.34 o
   0  10  14        8.78        9.05      7.16 o
   1  10  14        0.24        7.45      7.31 o
   2  10  14       48.13       49.11      4.99 o
   3  10  14        0.98       -5.84      6.61 o
   4  10  14       10.36       10.47      7.40 o
   5  10  14       21.39       27.03      3.36 o
   6  10  14        2.79       10.78      6.74 o
   7  10  14        0.42       -5.40      7.71 o
  -1  11  14        6.40        8.91      8.25 o
   0  11  14        1.71        5.26      7.08 o
   1  11  14       10.73       10.01      7.91 o
   2  11  14       18.97       19.91      3.43 o
   3  11  14        1.70        7.29      6.81 o
   4  11  14        2.30       -2.52      8.36 o
   5  11  14        0.07        2.52      7.02 o
   6  11  14       15.97        8.14      8.47 o
   1  12  14        0.57       -1.37      7.41 o
   2  12  14        1.53       -3.98      8.13 o
   3  12  14       19.07        7.92      8.86 o
   4  12  14        3.86        6.15      7.39 o
   5  12  14       46.77       51.67      4.26 o
  -3 -11  15        0.59        8.32      7.98 o
  -2 -11  15        1.18        6.09      7.32 o
  -1 -11  15        5.18       -1.35      8.55 o
   0 -11  15       16.73       19.31      8.39 o
   1 -11  15        9.33        8.38      8.72 o
  -4 -10  15        2.98       14.47      7.45 o
  -3 -10  15        2.24       -2.58      7.80 o
  -2 -10  15       28.40       37.71      3.58 o
  -1 -10  15       16.98       11.84      8.66 o
   0 -10  15        3.84       -5.71      8.15 o
   1 -10  15        4.80       10.91      7.34 o
   2 -10  15        0.19       -5.32      7.03 o
   3 -10  15        9.70        7.99      7.99 o
  -5  -9  15        0.03        2.01      7.41 o
  -4  -9  15       17.13       17.27      3.58 o
  -3  -9  15       14.39       16.38      7.91 o
  -2  -9  15       15.09        9.88      8.86 o
  -1  -9  15        4.14       12.08      6.82 o
   0  -9  15       17.68       19.01      3.14 o
   1  -9  15        0.17       -1.77      7.16 o
   2  -9  15       20.35        6.61      7.90 o
   3  -9  15        2.74       11.05      7.67 o
   4  -9  15        1.34       -1.99      7.88 o
  -6  -8  15        0.05        4.23      7.12 o
  -5  -8  15        0.22       -5.69      7.35 o
  -4  -8  15        0.12        4.86      6.72 o
  -3  -8  15       19.74       24.19      3.45 o
  -2  -8  15       12.91       11.78      2.67 o
  -1  -8  15        6.93        9.13      2.80 o
   0  -8  15        3.45        5.92      6.71 o
   1  -8  15       12.17       14.13      7.69 o
   2  -8  15        0.35        3.32      5.91 o
   3  -8  15        0.01       -1.13      7.03 o
   4  -8  15        9.80       13.52      7.48 o
   5  -8  15        0.72       -7.04      8.02 o
  -6  -7  15        0.26       -1.35      7.86 o
  -5  -7  15        3.63       13.85      7.05 o
  -4  -7  15        0.33       -7.43      7.43 o
  -3  -7  15       21.57       16.12      2.95 o
  -2  -7  15        4.43        2.03      5.78 o
  -1  -7  15       74.10       96.73      7.43 o
   0  -7  15        0.07       -2.49      6.24 o
   1  -7  15        6.40       10.08      6.33 o
   2  -7  15        0.56        1.02      6.30 o
   3  -7  15       20.56       14.65      6.62 o
   4  -7  15       85.43       88.89      7.58 o
   5  -7  15        0.17       11.32      6.22 o
   6  -7  15        6.19        7.95      7.78 o
  -6  -6  15        0.05       -7.81      7.81 o
  -5  -6  15        1.12        3.46      6.32 o
  -4  -6  15       13.79       15.85      7.31 o
  -3  -6  15        2.79        0.00      6.18 o
  -2  -6  15        3.31        8.55      5.82 o
  -1  -6  15       42.82       37.26      3.23 o
   0  -6  15       55.60       57.48      3.55 o
   1  -6  15      319.00      307.88     14.50 o
   2  -6  15       80.18       86.29      6.89 o
   3  -6  15       71.85       70.83      5.70 o
   4  -6  15       15.61       12.71      6.99 o
   5  -6  15       30.00       32.13      3.25 o
   6  -6  15       25.17       28.79      3.72 o
  -7  -5  15        2.69        2.72      7.39 o
  -6  -5  15       28.00       24.55      3.64 o
  -5  -5  15       15.08        8.46      7.76 o
  -4  -5  15        1.20       -5.76      6.31 o
  -3  -5  15       29.87       33.83      2.90 o
  -2  -5  15       73.33       62.78      4.92 o
  -1  -5  15      233.21      198.53     11.61 o
   0  -5  15       24.94       27.50      2.78 o
   1  -5  15        3.01        3.47      6.23 o
   2  -5  15       22.30       21.52      2.84 o
   3  -5  15      140.18      150.79     10.35 o
   4  -5  15        1.08       -3.96      6.71 o
   5  -5  15        5.04        4.16      6.29 o
   6  -5  15        0.55       -0.58      6.98 o
   7  -5  15       13.49        7.46      8.49 o
  -7  -4  15        2.99       -2.01      8.10 o
  -6  -4  15       45.38       51.06      4.61 o
  -5  -4  15        0.73       12.08      6.11 o
  -4  -4  15        0.53        8.60      6.18 o
  -3  -4  15       13.86       12.19      2.68 o
  -2  -4  15      144.85      139.64     10.33 o
  -1  -4  15        9.46        9.80      5.56 o
   0  -4  15        9.06        9.22      5.09 o
   1  -4  15        6.69        7.32      5.64 o
   2  -4  15       60.82       65.06      4.58 o
   3  -4  15       23.31       14.65      2.59 o
   4  -4  15       27.75       23.33      2.85 o
   5  -4  15       24.50       18.20      2.77 o
   6  -4  15        0.00        7.72      5.94 o
   7  -4  15        1.41        7.07      6.93 o
  -7  -3  15        5.44        5.95      7.15 o
  -6  -3  15        5.67       12.50      3.08 o
  -5  -3  15        2.93        5.92      5.25 o
  -4  -3  15       37.55       32.80      3.32 o
  -3  -3  15       19.51       17.84      2.68 o
  -2  -3  15       25.99       27.40      2.57 o
  -1  -3  15       42.58       50.35      3.69 o
   0  -3  15        0.00        5.34      4.87 o
   1  -3  15      437.99      467.25     14.67 o
   2  -3  15      152.14      181.05     10.09 o
   3  -3  15       66.61       75.03      4.60 o
   4  -3  15       12.35       13.14      5.57 o
   5  -3  15        2.84        4.29      6.23 o
   6  -3  15        0.08       -6.87      6.87 o
   7  -3  15        0.72        0.00      6.60 o
   8  -3  15        4.87       -3.78      8.74 o
  -7  -2  15        8.16       -7.86      7.86 o
  -6  -2  15        1.68       -1.21      7.94 o
  -5  -2  15       21.79       29.88      2.98 o
  -4  -2  15        0.07        4.28      5.88 o
  -3  -2  15        1.67       -2.19      5.58 o
  -2  -2  15      169.55      165.68      9.76 o
  -1  -2  15       65.86       69.89      6.09 o
   0  -2  15       43.06       40.88      3.64 o
   1  -2  15       46.45       44.88      4.05 o
   2  -2  15      115.98      129.40      8.60 o
   3  -2  15      743.52      738.81     18.67 o
   4  -2  15       16.24       21.57      2.53 o
   5  -2  15       31.65       38.10      3.75 o
   6  -2  15        1.52        6.51      6.28 o
   7  -2  15       43.13       40.86      3.76 o
   8  -2  15        1.40       10.32      8.12 o
  -7  -1  15        0.73       -5.47      5.47 o
  -6  -1  15        1.84        6.40      4.70 o
  -5  -1  15       14.47       20.13      1.98 o
  -4  -1  15       62.53       67.10      3.17 o
  -3  -1  15      417.97      387.58     17.64 o
  -2  -1  15      300.21      293.51      8.80 o
  -1  -1  15       38.82       40.91      2.33 o
   0  -1  15        7.99        7.82      1.86 o
   1  -1  15        0.02        6.78      3.08 o
   2  -1  15        0.09       -3.74      3.74 o
   3  -1  15      178.08      198.13      7.99 o
   4  -1  15       36.15       41.40      2.45 o
   5  -1  15        9.33       10.32      1.76 o
   6  -1  15        0.27        3.95      6.57 o
   7  -1  15       20.04       20.40      3.03 o
   8  -1  15        0.12       -0.17     10.41 o
  -7   0  15        0.06        2.37      5.25 o
  -6   0  15        0.39       -2.23      4.92 o
  -5   0  15        0.50       -4.76      4.76 o
  -4   0  15       59.66       60.54      3.15 o
  -3   0  15      540.52      520.42     35.23 o
  -2   0  15       34.80       26.50      2.15 o
  -1   0  15       54.99       53.05      2.73 o
   0   0  15       42.42       40.70      2.18 o
   1   0  15      678.45      657.26     11.62 o
   2   0  15      191.17      184.00      6.76 o
   3   0  15       59.08       52.09      3.42 o
   4   0  15       73.53       72.87     11.28 o
   5   0  15      178.32      181.32      8.00 o
   6   0  15        6.50        6.54      4.54 o
   7   0  15        6.95        7.91      2.47 o
   8   0  15        1.29        4.00      6.10 o
   9   0  15        2.24        1.79      5.65 o
  -7   1  15        0.01       -9.82      9.82 o
  -6   1  15        0.99       -0.40      5.32 o
  -5   1  15       18.21       14.32      5.47 o
  -4   1  15        2.01        4.65      4.06 o
  -3   1  15       97.16       88.66      4.57 o
  -2   1  15       58.01       68.17      4.67 o
  -1   1  15       96.24      100.05      5.04 o
   0   1  15       67.62       60.20      3.39 o
   1   1  15       96.70       96.44     11.14 o
   2   1  15      230.20      230.25      7.44 o
   3   1  15      179.46      179.35      7.10 o
   4   1  15        2.17        7.13      4.61 o
   5   1  15      101.40      113.59      7.09 o
   6   1  15      132.32      111.26      5.94 o
   7   1  15        1.11        6.79      4.55 o
   8   1  15        0.01        4.32      4.93 o
   9   1  15        3.11        8.68      7.22 o
  -6   2  15        0.70        4.30      7.40 o
  -5   2  15        0.02       -7.35      7.35 o
  -4   2  15        3.12       -0.99      6.84 o
  -3   2  15      201.40      219.36     11.76 o
  -2   2  15      370.13      329.61     13.70 o
  -1   2  15       73.96       76.87      6.73 o
   0   2  15       20.47       18.90      2.36 o
   1   2  15      223.04      231.05     10.33 o
   2   2  15        5.06        3.56      4.67 o
   3   2  15      662.83      652.86     16.99 o
   4   2  15      116.35      126.66      8.80 o
   5   2  15        6.78        2.16      5.87 o
   6   2  15      135.60      141.38     11.20 o
   7   2  15        6.14       -3.75      7.54 o
   8   2  15       44.93       49.01      3.87 o
   9   2  15       17.86       15.29      3.67 o
  -6   3  15        0.46       -6.99      7.96 o
  -5   3  15        6.34       13.91      6.42 o
  -4   3  15       11.00       15.03      2.84 o
  -3   3  15       51.03       66.99      6.26 o
  -2   3  15      263.75      229.40     11.77 o
  -1   3  15        3.33       -5.71      5.71 o
   0   3  15       23.03       18.24      2.39 o
   1   3  15      204.04      206.44     10.53 o
   2   3  15      143.91      142.08      9.05 o
   3   3  15       80.31       73.35      6.22 o
   4   3  15       45.20       41.73      3.12 o
   5   3  15       91.12       81.00      6.38 o
   6   3  15        2.62       -7.00      7.00 o
   7   3  15       93.61       76.82      6.64 o
   8   3  15       29.22       19.71      8.46 o
   9   3  15        0.23        8.60      3.18 o
  -6   4  15       40.67       43.80      4.14 o
  -5   4  15        4.14       15.69      7.04 o
  -4   4  15       30.39       32.87      3.32 o
  -3   4  15       11.49       11.13      6.13 o
  -2   4  15      180.89      192.25     11.76 o
  -1   4  15       38.57       38.90      2.89 o
   0   4  15        1.58       -3.18      5.40 o
   1   4  15        6.45        5.69      5.47 o
   2   4  15      102.61      106.99      6.54 o
   3   4  15        4.80        4.73      5.29 o
   4   4  15        0.61       -5.30      5.30 o
   5   4  15        0.24       -5.64      5.64 o
   6   4  15       11.13        8.88      6.51 o
   7   4  15       23.92       18.66      3.25 o
   8   4  15       27.51       27.80      3.68 o
   9   4  15        3.90       -2.04      7.71 o
  -5   5  15        7.91       12.20      6.74 o
  -4   5  15        0.21       11.37      7.15 o
  -3   5  15        0.47        2.03      6.64 o
  -2   5  15      735.92      731.97     20.44 o
  -1   5  15      216.10      193.21     11.67 o
   0   5  15        4.30        7.61      5.85 o
   1   5  15       99.41       98.79      6.80 o
   2   5  15      114.37      104.07      6.79 o
   3   5  15       16.59       14.08      6.31 o
   4   5  15        1.76       -4.38      5.81 o
   5   5  15       62.15       48.04      4.17 o
   6   5  15       14.57       13.36      2.71 o
   7   5  15        3.88        3.80      7.53 o
   8   5  15        0.26       -3.06      7.36 o
   9   5  15        0.00       -6.18      8.32 o
  -5   6  15       26.66       26.48      3.70 o
  -4   6  15        1.18       -4.82      7.63 o
  -3   6  15        2.08       -3.23      7.11 o
  -2   6  15       80.89       75.22      6.45 o
  -1   6  15        8.46        0.97      7.42 o
   0   6  15      157.29      141.69     10.18 o
   1   6  15       61.27       65.05      4.17 o
   2   6  15       32.98       39.33      2.80 o
   3   6  15      257.08      246.27     12.10 o
   4   6  15        0.06       -5.92      5.92 o
   5   6  15       64.01       55.68      3.88 o
   6   6  15        2.40        3.16      5.62 o
   7   6  15       16.13        9.50      7.47 o
   8   6  15        6.50       11.28      8.27 o
   9   6  15        0.05       -9.21      9.21 o
  -4   7  15        4.10        6.42      6.79 o
  -3   7  15       11.92       14.98      7.64 o
  -2   7  15       31.57       36.68      3.42 o
  -1   7  15        4.62        5.68      7.03 o
   0   7  15        0.02       -5.42      6.63 o
   1   7  15        3.96       -6.09      6.26 o
   2   7  15       19.92       24.60      2.66 o
   3   7  15       10.63        8.44      5.85 o
   4   7  15        4.16        2.93      5.98 o
   5   7  15        3.96       -1.50      5.81 o
   6   7  15       53.49       60.55      4.70 o
   7   7  15        0.61        7.18      6.88 o
   8   7  15        1.14       -3.88      6.91 o
  -4   8  15        2.32        3.43      8.19 o
  -3   8  15        1.31       11.12      6.93 o
  -2   8  15        0.02        7.63      6.46 o
  -1   8  15        8.64        1.67      6.48 o
   0   8  15       15.03       14.92      2.96 o
   1   8  15      100.85       97.91      8.20 o
   2   8  15        3.01        6.47      5.99 o
   3   8  15       34.12       36.33      3.69 o
   4   8  15        0.12       10.97      6.33 o
   5   8  15        0.95       -1.06      6.33 o
   6   8  15        5.59       -0.58      7.49 o
   7   8  15       45.32       23.15      9.47 o
   8   8  15       12.38        9.40      7.95 o
  -3   9  15        4.00        2.65      7.74 o
  -2   9  15       16.73       15.12      3.55 o
  -1   9  15        5.93        3.02      7.22 o
   0   9  15        1.05        9.82      6.31 o
   1   9  15        0.37       -3.85      6.29 o
   2   9  15       50.37       47.21      3.56 o
   3   9  15       48.28       45.36      3.60 o
   4   9  15       18.26       22.62      3.19 o
   5   9  15        0.42        4.53      5.61 o
   6   9  15        0.05       -7.39      7.69 o
   7   9  15       18.69        6.58      9.22 o
   8   9  15        1.99       -9.05      9.05 o
  -2  10  15        0.17       -5.57      8.29 o
  -1  10  15       50.92       75.96      7.02 o
   0  10  15        0.01       -7.18      7.18 o
   1  10  15        5.11        4.78      6.75 o
   2  10  15       88.27       71.72      5.34 o
   3  10  15        2.47        9.12      6.58 o
   4  10  15       13.45       17.55      3.37 o
   5  10  15        2.64        8.49      5.81 o
   6  10  15        1.62        2.62      7.97 o
   7  10  15        3.04       -2.09      8.08 o
   0  11  15        2.18        8.86      8.55 o
   1  11  15        2.02        5.20      6.99 o
   2  11  15       70.57       93.76      7.47 o
   3  11  15        0.92       -3.15      7.73 o
   4  11  15       22.12       27.84      3.46 o
   5  11  15        1.89       -7.81      7.81 o
   6  11  15       15.96       26.56      3.73 o
   2  12  15       18.45        9.61      9.25 o
   3  12  15        6.58       12.28      7.47 o
   4  12  15       88.59      114.41      8.97 o
  -3 -10  16       25.45       27.42      3.89 o
  -2 -10  16        8.51        5.89      7.92 o
  -1 -10  16        3.02        8.45      8.30 o
   0 -10  16        0.17        3.97      7.60 o
   1 -10  16        0.10       -4.01      7.49 o
   2 -10  16        0.37       -4.13      7.91 o
  -4  -9  16        0.32       -7.15      7.15 o
  -3  -9  16       11.38       12.11      3.46 o
  -2  -9  16       22.82       26.54      3.42 o
  -1  -9  16       13.11        6.63      7.35 o
   0  -9  16        5.25       10.39      6.50 o
   1  -9  16       36.09       34.52      3.69 o
   2  -9  16        7.19        8.75      7.56 o
   3  -9  16        0.35       -3.18      7.01 o
   4  -9  16        0.26        8.93      7.17 o
  -5  -8  16        4.13       -8.22      8.22 o
  -4  -8  16        4.38        8.57      2.99 o
  -3  -8  16        4.04       -1.85      7.80 o
  -2  -8  16        8.55        5.11      7.68 o
  -1  -8  16        9.02       11.80      2.92 o
   0  -8  16       19.14        4.53      7.63 o
   1  -8  16      118.71      121.58      9.41 o
   2  -8  16        0.00       -6.94      7.36 o
   3  -8  16       12.08        8.85      7.72 o
   4  -8  16       12.91       14.04      7.28 o
   5  -8  16       26.05       38.86      3.77 o
  -6  -7  16        4.93        2.11      7.01 o
  -5  -7  16       68.25       56.84      4.20 o
  -4  -7  16       16.84       17.53      7.81 o
  -3  -7  16        0.06        9.01      4.91 o
  -2  -7  16        7.96        9.09      5.98 o
  -1  -7  16        4.59        3.13      5.56 o
   0  -7  16      128.58      145.00     10.21 o
   1  -7  16       17.76        9.02      7.45 o
   2  -7  16       12.18        6.43      7.19 o
   3  -7  16        4.18        5.48      6.92 o
   4  -7  16       23.85       32.14      3.41 o
   5  -7  16        0.00        2.47      7.35 o
  -6  -6  16        1.03        3.41      7.42 o
  -5  -6  16        3.49       13.34      6.42 o
  -4  -6  16        5.28        2.88      7.18 o
  -3  -6  16       68.52       58.17      4.17 o
  -2  -6  16        7.31        5.54      6.38 o
  -1  -6  16       38.62       37.10      3.43 o
   0  -6  16        8.07       12.73      6.04 o
   1  -6  16       94.28       92.13      8.01 o
   2  -6  16      195.04      182.28     11.76 o
   3  -6  16       13.37       11.71      2.66 o
   4  -6  16        0.17        9.40      7.15 o
   5  -6  16        0.70        4.63      6.68 o
   6  -6  16        3.67        5.78      6.94 o
  -6  -5  16        0.08        1.98      7.33 o
  -5  -5  16        4.83        8.32      7.18 o
  -4  -5  16        3.87       -6.76      6.76 o
  -3  -5  16       59.85       58.93      4.08 o
  -2  -5  16        6.14       -5.94      5.94 o
  -1  -5  16       18.59       13.80      6.57 o
   0  -5  16      241.06      254.92     12.42 o
   1  -5  16       22.62       12.46      7.28 o
   2  -5  16      128.13      126.22      8.45 o
   3  -5  16       70.08       73.52      6.58 o
   4  -5  16        0.00       -1.55      6.40 o
   5  -5  16        1.06       -2.17      6.82 o
   6  -5  16        5.32       12.11      7.61 o
   7  -5  16        4.22       -0.65      7.99 o
  -6  -4  16       23.15       18.95      3.48 o
  -5  -4  16        0.13       -6.37      6.98 o
  -4  -4  16        4.95       -3.21      6.82 o
  -3  -4  16        0.00       -0.49      5.35 o
  -2  -4  16        1.48        3.19      5.71 o
  -1  -4  16       19.38       20.68      2.68 o
   0  -4  16        1.22       -0.43      5.44 o
   1  -4  16        4.28       13.04      5.53 o
   2  -4  16      356.23      364.67     14.37 o
   3  -4  16        2.97       -3.58      6.26 o
   4  -4  16        0.04       -2.92      6.32 o
   5  -4  16        0.83       -1.02      6.10 o
   6  -4  16        7.56       13.76      7.02 o
   7  -4  16        3.60        1.83      7.84 o
  -6  -3  16        2.79        6.39      6.94 o
  -5  -3  16        8.91        1.70      6.75 o
  -4  -3  16       17.60       22.35      2.73 o
  -3  -3  16       20.89        7.61      6.46 o
  -2  -3  16        5.34        9.68      5.02 o
  -1  -3  16        0.56        4.97      5.47 o
   0  -3  16       29.56       15.16      6.59 o
   1  -3  16       10.53        7.84      6.40 o
   2  -3  16       46.79       39.58      2.89 o
   3  -3  16        1.63       -6.12      6.12 o
   4  -3  16        0.16       -2.77      5.89 o
   5  -3  16        1.49        1.50      5.94 o
   6  -3  16        5.68       10.36      7.70 o
   7  -3  16       10.91        0.58      8.33 o
   8  -3  16        8.78        9.76      7.89 o
  -6  -2  16        4.87        5.71      7.05 o
  -5  -2  16        1.16       12.96      6.45 o
  -4  -2  16      140.18      130.62      8.95 o
  -3  -2  16       62.16       60.33      3.57 o
  -2  -2  16      265.85      262.07     12.57 o
  -1  -2  16       81.52       78.19      5.46 o
   0  -2  16        6.61        4.74      5.89 o
   1  -2  16      164.68      166.91     10.56 o
   2  -2  16        0.63        7.94      5.35 o
   3  -2  16      711.80      709.42     19.12 o
   4  -2  16        2.84       -3.54      6.09 o
   5  -2  16        3.51        1.43      5.56 o
   6  -2  16        6.18        9.41      6.40 o
   7  -2  16       54.27       54.60      3.82 o
   8  -2  16        3.38        1.25      7.72 o
  -6  -1  16        0.18       -3.11      7.55 o
  -5  -1  16      109.64      122.61      6.26 o
  -4  -1  16       48.71       46.74      3.73 o
  -3  -1  16       55.14       53.35      3.87 o
  -2  -1  16       17.64       17.96      1.89 o
  -1  -1  16        9.01        9.99      4.05 o
   0  -1  16       60.96       60.00      3.40 o
   1  -1  16       16.72       21.98      1.71 o
   2  -1  16        8.51       11.04      4.41 o
   3  -1  16      581.69      581.51     19.64 o
   4  -1  16       16.19       15.26      2.46 o
   5  -1  16       25.34       24.44      2.71 o
   6  -1  16        0.34       -2.07      4.48 o
   7  -1  16        0.30       -4.81      4.83 o
   8  -1  16        3.48        1.02      3.16 o
  -6   0  16        0.37       -4.48      5.36 o
  -5   0  16        3.80        8.05      4.87 o
  -4   0  16       23.80       22.38      5.88 o
  -3   0  16        8.41        1.29      4.63 o
  -2   0  16      500.50      502.43     16.88 o
  -1   0  16       14.55        9.72      2.24 o
   0   0  16        4.58        5.88      3.48 o
   1   0  16        6.15       -0.87     10.13 o
   2   0  16       63.11       61.19      3.14 o
   3   0  16      632.70      596.84     12.11 o
   4   0  16      629.63      621.20     12.85 o
   5   0  16       20.71       23.54      1.96 o
   6   0  16        5.39        8.74      4.48 o
   7   0  16        0.03       -2.61      8.67 o
   8   0  16        7.70        4.53     10.58 o
  -6   1  16       11.08        8.34      5.77 o
  -5   1  16        0.25       -0.58      4.99 o
  -4   1  16        0.65        7.43      4.20 o
  -3   1  16       40.99       36.88      2.16 o
  -2   1  16      430.96      444.41     14.48 o
  -1   1  16       28.35       27.59      1.92 o
   0   1  16       36.89       38.26      2.08 o
   1   1  16       16.36       17.86      1.67 o
   2   1  16       77.39       82.13      6.65 o
   3   1  16      213.08      222.47      8.14 o
   4   1  16      886.97      831.18     22.53 o
   5   1  16       69.76       77.42      4.64 o
   6   1  16        4.05        4.55      5.30 o
   7   1  16        2.23       -0.91      4.98 o
   8   1  16       10.53        2.71      5.50 o
   9   1  16        1.31       -2.37      6.14 o
  -6   2  16        0.10        9.00      6.56 o
  -5   2  16        3.71        2.90      7.63 o
  -4   2  16       36.35       37.38      3.26 o
  -3   2  16       79.52       76.17      6.37 o
  -2   2  16      960.17      906.52     21.68 o
  -1   2  16       50.08       48.82      3.96 o
   0   2  16       21.59       21.84      2.52 o
   1   2  16        7.84       10.46      2.26 o
   2   2  16        0.11        1.92      5.22 o
   3   2  16      159.04      166.72     10.42 o
   4   2  16      100.11       79.28      6.79 o
   5   2  16       15.31       13.12      2.56 o
   6   2  16       11.20       10.11      6.60 o
   7   2  16        1.18       10.06      6.57 o
   8   2  16       78.93       71.54      6.76 o
   9   2  16        1.93       -3.49      8.05 o
  -6   3  16        7.58       15.33      3.71 o
  -5   3  16        5.48        2.92      6.99 o
  -4   3  16       18.29       17.41      3.34 o
  -3   3  16       76.50       84.15      7.71 o
  -2   3  16       10.01       12.77      6.58 o
  -1   3  16       99.90      104.24      7.35 o
   0   3  16      253.00      260.24     12.03 o
   1   3  16        0.21       -5.46      5.46 o
   2   3  16      180.03      180.17     10.31 o
   3   3  16        7.68        4.47      5.97 o
   4   3  16       30.16       30.29      2.61 o
   5   3  16        8.41        7.35      6.03 o
   6   3  16        8.46       14.24      6.06 o
   7   3  16       19.55       16.18      3.28 o
   8   3  16       39.40       28.22      3.87 o
   9   3  16       11.37       18.09      8.05 o
  -5   4  16        3.74       16.43      7.96 o
  -4   4  16        1.73        9.66      7.34 o
  -3   4  16        0.67       -4.60      6.70 o
  -2   4  16      151.86      152.82      8.96 o
  -1   4  16      161.64      167.01     11.35 o
   0   4  16        2.39        2.13      5.61 o
   1   4  16       49.49       53.40      4.42 o
   2   4  16       16.08       14.11      2.40 o
   3   4  16       62.01       56.62      3.70 o
   4   4  16       86.58       77.77      6.70 o
   5   4  16       16.09       15.88      2.50 o
   6   4  16        0.81        8.27      5.62 o
   7   4  16       57.67       59.63      5.22 o
   8   4  16      206.92      198.07     14.47 o
   9   4  16        3.18        4.89      8.59 o
  -5   5  16        4.67       13.39      8.35 o
  -4   5  16       33.77       33.34      3.80 o
  -3   5  16       11.28       16.02      8.06 o
  -2   5  16      167.62      171.97     12.65 o
  -1   5  16       15.91       14.56      2.76 o
   0   5  16      369.94      374.47     14.29 o
   1   5  16        0.30       -5.57      5.57 o
   2   5  16        3.55       11.60      5.62 o
   3   5  16        6.06       -6.16      6.35 o
   4   5  16       19.95       15.97      2.72 o
   5   5  16       48.02       38.54      3.49 o
   6   5  16        0.95        1.06      6.13 o
   7   5  16       18.13       14.65      7.34 o
   8   5  16       80.62       61.11      4.78 o
   9   5  16       11.10        9.19      8.33 o
  -4   6  16       12.77       11.99      8.05 o
  -3   6  16       51.66       43.75      3.82 o
  -2   6  16       86.19       84.96      6.59 o
  -1   6  16      111.45      104.57      8.68 o
   0   6  16       69.38       76.81      6.47 o
   1   6  16        0.07        2.77      5.42 o
   2   6  16       24.69       28.26      2.78 o
   3   6  16      180.81      162.08     11.21 o
   4   6  16        5.96       13.60      6.03 o
   5   6  16      127.22      104.09      7.03 o
   6   6  16        0.09        6.04      5.99 o
   7   6  16        0.02        4.54      2.85 o
   8   6  16       57.03       54.83      4.70 o
  -4   7  16        0.96        0.67      7.55 o
  -3   7  16        1.01        6.03      6.38 o
  -2   7  16       65.16       57.37      3.98 o
  -1   7  16      250.92      232.48     13.99 o
   0   7  16      140.57      139.06      9.38 o
   1   7  16        4.47        8.91      6.30 o
   2   7  16        0.08       -1.46      5.40 o
   3   7  16        0.10       -6.51      6.51 o
   4   7  16       16.42       16.94      6.82 o
   5   7  16        1.89        5.23      5.96 o
   6   7  16       24.91       13.19      7.92 o
   7   7  16        0.23       -0.63      6.05 o
   8   7  16        0.03        4.00      7.84 o
  -3   8  16        7.03       -7.09      8.23 o
  -2   8  16       13.24       13.96      3.36 o
  -1   8  16        0.51       -5.85      6.92 o
   0   8  16        7.18       15.17      2.95 o
   1   8  16       65.33       59.74      4.01 o
   2   8  16        5.24        7.32      6.45 o
   3   8  16       19.65       24.86      3.03 o
   4   8  16       52.78       53.95      4.53 o
   5   8  16        2.80        0.55      6.80 o
   6   8  16       19.35       10.24      7.64 o
   7   8  16        0.63       16.83      6.98 o
   8   8  16       17.08       16.61      8.81 o
  -2   9  16        3.49        6.72      8.17 o
  -1   9  16        5.04        6.31      6.86 o
   0   9  16        3.36       -4.84      7.20 o
   1   9  16        9.42        5.18      6.53 o
   2   9  16       11.02       15.13      6.51 o
   3   9  16       63.79       67.93      5.27 o
   4   9  16        7.49        8.18      6.76 o
   5   9  16        3.14        8.83      6.36 o
   6   9  16        4.07       -7.44      7.44 o
   7   9  16        3.45        7.47      8.63 o
  -1  10  16        4.92        6.81      8.45 o
   0  10  16        0.26       -3.92      8.01 o
   1  10  16        0.02       -8.53      8.53 o
   2  10  16       62.75       51.12      6.15 o
   3  10  16       81.34       96.85      7.90 o
   4  10  16        3.31        3.14      6.85 o
   5  10  16        4.81       -8.36      8.36 o
   6  10  16        0.64       14.89      7.16 o
   0  11  16        9.16        6.70      3.55 o
   1  11  16        2.81       -5.39      8.53 o
   2  11  16       12.75        0.00      8.50 o
   3  11  16        0.10       -3.27      8.64 o
   4  11  16        3.74        0.68      8.45 o
   5  11  16        4.59       -6.73      7.61 o
  -2 -10  17        0.02        5.47      7.54 o
  -1 -10  17       19.81       19.00      3.77 o
   0 -10  17        2.08       15.86      6.93 o
   1 -10  17        4.62       -8.43      8.43 o
  -4  -9  17        1.36        3.53      8.61 o
  -3  -9  17        3.70        5.52      7.99 o
  -2  -9  17        1.44       -1.27      7.09 o
  -1  -9  17       11.42       12.28      3.23 o
   0  -9  17        4.51       12.15      7.04 o
   1  -9  17        3.51       12.24      7.08 o
   2  -9  17       13.54        3.26      8.42 o
   3  -9  17        0.01        5.29      6.94 o
  -4  -8  17        6.02       10.70      8.13 o
  -3  -8  17        6.44        9.75      7.87 o
  -2  -8  17        4.33       13.13      6.48 o
  -1  -8  17       19.12       19.36      3.30 o
   0  -8  17       16.32        2.38      8.45 o
   1  -8  17       81.14       71.74      5.36 o
   2  -8  17        4.74       13.30      7.05 o
   3  -8  17        0.11       -3.07      7.09 o
   4  -8  17       25.21       27.22      3.66 o
  -5  -7  17       11.47       23.35      3.40 o
  -4  -7  17        1.54       -7.44      7.44 o
  -3  -7  17        8.13       13.65      6.79 o
  -2  -7  17        4.19       -5.65      7.09 o
  -1  -7  17        1.99       10.46      6.90 o
   0  -7  17        6.99        8.87      7.15 o
   1  -7  17        2.22       12.85      6.25 o
   2  -7  17        8.94        6.75      7.03 o
   3  -7  17       23.28       20.41      3.34 o
   4  -7  17       15.96       13.61      8.66 o
   5  -7  17        1.38        0.00      7.36 o
  -5  -6  17        0.21        1.91      7.40 o
  -4  -6  17       46.16       49.83      3.94 o
  -3  -6  17      101.44      103.45      8.49 o
  -2  -6  17        0.34       -4.80      6.60 o
  -1  -6  17       26.22       26.17      2.93 o
   0  -6  17        0.67        5.20      5.92 o
   1  -6  17       22.59       24.71      3.09 o
   2  -6  17       35.39       32.47      3.51 o
   3  -6  17        3.65       10.17      6.58 o
   4  -6  17       10.08       14.73      3.13 o
   5  -6  17        0.86       -7.19      7.19 o
   6  -6  17        2.06        5.33      7.87 o
  -6  -5  17        8.41        3.47      8.12 o
  -5  -5  17        4.66        1.88      7.43 o
  -4  -5  17       35.33       31.91      3.54 o
  -3  -5  17        6.95        7.56      2.59 o
  -2  -5  17        3.35       -2.53      6.36 o
  -1  -5  17        2.76       -6.33      6.33 o
   0  -5  17        0.54        5.80      5.93 o
   1  -5  17      102.60      107.57      8.28 o
   2  -5  17       11.66        9.85      7.17 o
   3  -5  17        9.15        6.52      7.88 o
   4  -5  17        3.28       10.87      7.21 o
   5  -5  17        1.84        6.28      2.82 o
   6  -5  17        1.76        0.63      7.57 o
  -6  -4  17        2.83       10.20      7.72 o
  -5  -4  17       53.31       57.73      4.19 o
  -4  -4  17        0.54        2.84      6.35 o
  -3  -4  17        2.71        6.25      5.98 o
  -2  -4  17      116.99       99.89      7.34 o
  -1  -4  17       42.60       43.50      3.11 o
   0  -4  17       13.70       12.85      6.43 o
   1  -4  17       14.50       17.39      2.71 o
   2  -4  17      126.64      126.48      8.85 o
   3  -4  17      195.06      203.59     12.37 o
   4  -4  17       13.82       19.25      2.89 o
   5  -4  17        8.84       14.47      6.22 o
   6  -4  17        0.37        4.17      7.47 o
   7  -4  17        9.94       14.35      3.57 o
  -6  -3  17        1.43        4.02      7.71 o
  -5  -3  17        0.00        1.80      6.49 o
  -4  -3  17        1.35       -4.35      6.47 o
  -3  -3  17        5.46        7.01      2.48 o
  -2  -3  17       26.00       20.01      2.77 o
  -1  -3  17       16.50       14.22      5.79 o
   0  -3  17       23.69       21.54      2.66 o
   1  -3  17      125.79      140.68     11.00 o
   2  -3  17      139.40      154.42     10.74 o
   3  -3  17       64.00       61.81      4.63 o
   4  -3  17        7.54        7.81      6.62 o
   5  -3  17        5.92       -5.24      6.34 o
   6  -3  17        9.95        7.97      8.28 o
   7  -3  17       39.22       47.98      3.95 o
  -6  -2  17        0.19        4.00      7.67 o
  -5  -2  17        2.13        4.75      6.24 o
  -4  -2  17       23.06       12.86      7.54 o
  -3  -2  17        7.79       12.45      6.12 o
  -2  -2  17        0.20       -0.92      6.15 o
  -1  -2  17      132.54      156.45     10.01 o
   0  -2  17       34.83       42.16      2.96 o
   1  -2  17        1.55       -6.31      6.31 o
   2  -2  17       92.44      103.73      7.47 o
   3  -2  17      312.70      329.58     13.96 o
   4  -2  17       10.71       12.64      6.53 o
   5  -2  17       26.52       25.75      2.82 o
   6  -2  17        5.11       10.38      7.23 o
   7  -2  17        1.39        9.29      6.77 o
   8  -2  17        2.99       -0.65      8.22 o
  -6  -1  17        1.01        2.62      5.56 o
  -5  -1  17        0.73        6.97      5.07 o
  -4  -1  17       11.37       11.21      2.55 o
  -3  -1  17       18.81       16.89      5.95 o
  -2  -1  17       83.54       83.79      4.72 o
  -1  -1  17        3.62       -1.48      3.86 o
   0  -1  17      226.72      239.06     10.63 o
   1  -1  17       86.40       86.28      4.69 o
   2  -1  17       27.77       30.91      3.37 o
   3  -1  17      295.43      297.76      9.49 o
   4  -1  17       26.75       24.70      1.98 o
   5  -1  17       15.98       16.99      4.37 o
   6  -1  17        7.11       10.45      4.59 o
   7  -1  17        0.02       -4.89      5.02 o
   8  -1  17        0.59        2.56      5.41 o
  -6   0  17       19.15       19.76      2.57 o
  -5   0  17       30.46       35.60      2.63 o
  -4   0  17        3.42        3.22      4.23 o
  -3   0  17        0.36       -9.14      9.14 o
  -2   0  17      176.03      166.27      7.98 o
  -1   0  17       66.66       58.11      2.88 o
   0   0  17        7.97        4.63      9.51 o
   1   0  17      367.86      381.44      9.88 o
   2   0  17       42.36       44.86      2.76 o
   3   0  17      102.11      112.84      5.73 o
   4   0  17       26.52       31.17      2.17 o
   5   0  17       24.68       27.16      2.01 o
   6   0  17        9.24        6.98      2.64 o
   7   0  17        5.19        5.73      4.87 o
   8   0  17        3.83        5.03      6.48 o
  -6   1  17        1.76        7.65      6.13 o
  -5   1  17        2.06        0.50      4.78 o
  -4   1  17        6.18        1.13      5.08 o
  -3   1  17       34.24       29.18      2.07 o
  -2   1  17       59.95       57.16      8.36 o
  -1   1  17        2.14        4.39      7.63 o
   0   1  17      250.05      259.47      8.35 o
   1   1  17        7.71        5.77      2.11 o
   2   1  17      128.91      127.20      6.51 o
   3   1  17        1.63       -4.17      4.23 o
   4   1  17       91.98       81.33      7.51 o
   5   1  17       28.44       29.52      8.25 o
   6   1  17        0.40        1.60      4.23 o
   7   1  17        6.90        8.57      5.06 o
   8   1  17        6.39        5.49      5.47 o
  -6   2  17       26.36       29.61      3.91 o
  -5   2  17       30.36       35.42      3.72 o
  -4   2  17        0.00        2.78      7.05 o
  -3   2  17       29.99       33.36      3.14 o
  -2   2  17       40.65       37.74      3.30 o
  -1   2  17      174.74      179.85     11.51 o
   0   2  17        6.88       14.40      5.84 o
   1   2  17      172.86      173.91     10.28 o
   2   2  17        1.40       -5.29      5.29 o
   3   2  17       74.17       68.97      5.08 o
   4   2  17       31.81       33.13      2.88 o
   5   2  17       11.03       16.82      6.94 o
   6   2  17        3.66       -0.53      6.35 o
   7   2  17       33.06       28.07      3.54 o
   8   2  17       48.86       45.01      4.00 o
  -5   3  17        2.23        4.91      8.00 o
  -4   3  17       95.68      109.53      9.08 o
  -3   3  17      173.31      176.97     12.05 o
  -2   3  17        0.03       -4.86      6.56 o
  -1   3  17        0.34        5.10      5.89 o
   0   3  17        9.99       13.98      2.50 o
   1   3  17       27.63       26.80      2.59 o
   2   3  17        0.58       -3.37      5.63 o
   3   3  17       14.50       13.55      2.43 o
   4   3  17       46.30       42.60      3.97 o
   5   3  17       11.61        8.25      6.26 o
   6   3  17        0.05        7.47      5.90 o
   7   3  17       10.59       17.08      6.97 o
   8   3  17       30.30       31.58      3.61 o
  -5   4  17       20.59       11.48      8.70 o
  -4   4  17       33.26       27.53      3.73 o
  -3   4  17        5.38       10.29      6.78 o
  -2   4  17        4.73        9.64      6.23 o
  -1   4  17        0.38        0.97      6.53 o
   0   4  17       44.99       43.76      4.29 o
   1   4  17       74.70       72.02      6.61 o
   2   4  17       60.57       60.11      5.33 o
   3   4  17       19.21       15.40      2.60 o
   4   4  17        1.04       -2.77      6.19 o
   5   4  17        3.01        7.91      5.77 o
   6   4  17        0.99       -3.80      5.76 o
   7   4  17        7.26        9.21      7.00 o
   8   4  17      103.22      118.76      9.83 o
  -4   5  17        0.36        1.88      6.43 o
  -3   5  17       24.08       21.20      3.32 o
  -2   5  17      283.37      253.57     14.57 o
  -1   5  17       13.92       16.31      7.42 o
   0   5  17       15.03       18.32      2.77 o
   1   5  17      191.56      203.17     12.11 o
   2   5  17        0.51        5.95      5.04 o
   3   5  17       86.45       88.78      6.89 o
   4   5  17       27.14       21.78      2.90 o
   5   5  17       25.89       21.95      2.92 o
   6   5  17        0.39       -7.21      7.21 o
   7   5  17        2.92        0.00      7.60 o
   8   5  17        4.03        9.53      3.31 o
  -4   6  17        7.88       12.55      7.96 o
  -3   6  17        3.74       14.88      6.38 o
  -2   6  17       34.96       35.26      3.82 o
  -1   6  17      168.86      148.09     10.05 o
   0   6  17       17.37        5.60      8.16 o
   1   6  17       24.74       26.22      2.77 o
   2   6  17        5.19        0.49      5.94 o
   3   6  17       24.68       23.58      2.94 o
   4   6  17       21.64       14.33      6.94 o
   5   6  17       21.40        5.23      7.09 o
   6   6  17        0.00       -5.74      7.48 o
   7   6  17        0.21        3.61      7.96 o
   8   6  17        8.68       12.05      7.87 o
  -3   7  17       17.04       21.13      3.47 o
  -2   7  17        3.20       -5.41      7.30 o
  -1   7  17        9.33        8.60      7.88 o
   0   7  17       19.54       18.58      2.92 o
   1   7  17        1.30        6.79      5.46 o
   2   7  17        0.00       -4.63      6.36 o
   3   7  17        2.77        4.16      5.75 o
   4   7  17       21.82       19.42      7.82 o
   5   7  17        4.53        3.29      7.47 o
   6   7  17       27.98       26.07      3.36 o
   7   7  17       30.02       30.90      3.81 o
   8   7  17        2.74       -4.14      8.61 o
  -3   8  17        1.79        4.03      7.55 o
  -2   8  17       24.55       18.64      8.45 o
  -1   8  17       32.66        6.76      9.73 o
   0   8  17        1.19       -4.71      7.30 o
   1   8  17       10.67        6.72      7.26 o
   2   8  17       16.42       15.19      2.96 o
   3   8  17        6.70        7.76      6.84 o
   4   8  17        0.04       -4.58      7.23 o
   5   8  17       13.77       13.29      7.05 o
   6   8  17       15.48       15.67      8.00 o
   7   8  17       13.93       12.08      8.69 o
  -2   9  17        5.03       -1.40      8.52 o
  -1   9  17       11.50        8.57      7.26 o
   0   9  17        6.28        2.53      7.05 o
   1   9  17        0.06       -6.03      6.32 o
   2   9  17       19.22       21.55      3.22 o
   3   9  17        0.03        7.37      7.21 o
   4   9  17        0.00       -0.61      7.45 o
   5   9  17        1.13       -7.75      7.75 o
   6   9  17        0.15       -5.95      7.51 o
   7   9  17        3.41       -0.70      8.04 o
   0  10  17       46.93       59.14      4.20 o
   1  10  17        1.14        4.54      6.78 o
   2  10  17       32.16       43.19      3.80 o
   3  10  17       14.08       17.81      8.93 o
   4  10  17       92.82       96.26      8.19 o
   5  10  17        1.34        4.57      7.53 o
   6  10  17        1.58       -7.89      7.89 o
   1  11  17        0.02       -5.61      7.42 o
   2  11  17        4.45        0.68      7.86 o
   3  11  17       17.65       20.46      3.57 o
   4  11  17       49.02       48.24      4.56 o
  -3  -9  18       21.90       25.76      4.06 o
  -2  -9  18        0.69       -7.85      7.85 o
  -1  -9  18       11.34       17.20      7.48 o
   0  -9  18        0.22        6.70      7.63 o
   1  -9  18        0.03        1.35      7.44 o
   2  -9  18        4.33       -2.72      7.87 o
  -4  -8  18        0.00       -0.70      7.04 o
  -3  -8  18        7.74       -6.82      8.41 o
  -2  -8  18       18.77       23.28      3.51 o
  -1  -8  18        3.82       -7.85      7.85 o
   0  -8  18       56.59       58.99      4.31 o
   1  -8  18       10.08       18.81      7.69 o
   2  -8  18        2.20       -3.17      6.97 o
   3  -8  18        0.39       -3.21      7.40 o
  -4  -7  18        0.00       -4.68      7.64 o
  -3  -7  18        0.59       -7.16      7.16 o
  -2  -7  18       49.39       47.87      3.96 o
  -1  -7  18       20.12       14.53      7.82 o
   0  -7  18       15.19       14.04      8.11 o
   1  -7  18       74.96       84.50      6.99 o
   2  -7  18       59.30       62.07      5.37 o
   3  -7  18       15.04       13.19      8.13 o
   4  -7  18        7.06        0.65      8.23 o
  -5  -6  18        0.81        2.67      7.27 o
  -4  -6  18        0.26       15.37      6.47 o
  -3  -6  18        3.73        5.96      6.80 o
  -2  -6  18        0.69        0.56      7.21 o
  -1  -6  18        0.50        5.49      6.53 o
   0  -6  18        2.84       -1.65      6.80 o
   1  -6  18        0.00        2.21      6.58 o
   2  -6  18      155.70      144.01      9.91 o
   3  -6  18       65.06       70.24      6.40 o
   4  -6  18       12.99       16.40      3.39 o
   5  -6  18        3.38        5.64      8.18 o
  -5  -5  18        0.09        4.60      6.07 o
  -4  -5  18        0.14        1.85      6.68 o
  -3  -5  18        1.39        1.71      6.79 o
  -2  -5  18       10.08        8.09      6.40 o
  -1  -5  18       10.51        4.17      6.43 o
   0  -5  18       54.76       54.25      4.40 o
   1  -5  18       28.04       16.14      7.77 o
   2  -5  18        3.47        0.52      6.78 o
   3  -5  18      203.58      222.73     12.65 o
   4  -5  18        0.01        1.71      6.33 o
   5  -5  18       19.90       18.33      8.09 o
   6  -5  18        6.38        3.91      8.16 o
  -5  -4  18        2.76       -7.83      7.83 o
  -4  -4  18       17.67       16.82      8.66 o
  -3  -4  18        3.05        5.53      6.45 o
  -2  -4  18       19.51        4.15      7.00 o
  -1  -4  18       14.87        9.97      7.05 o
   0  -4  18      147.22      143.60     10.79 o
   1  -4  18       29.05       23.32      3.11 o
   2  -4  18        0.00        7.42      6.46 o
   3  -4  18      247.31      272.54     14.35 o
   4  -4  18        0.02       -6.90      6.90 o
   5  -4  18       46.24       56.11      5.49 o
   6  -4  18       15.76        8.70      8.92 o
  -6  -3  18       56.19       57.37      5.56 o
  -5  -3  18        7.59        9.32      3.28 o
  -4  -3  18       14.32        9.41      3.23 o
  -3  -3  18        8.59       10.70      2.65 o
  -2  -3  18       43.10       43.48      3.17 o
  -1  -3  18      126.12      118.59      8.35 o
   0  -3  18       10.18       13.19      5.73 o
   1  -3  18      554.09      591.60     19.03 o
   2  -3  18       40.16       33.66      3.06 o
   3  -3  18      149.83      157.78     11.67 o
   4  -3  18       19.70       11.86      7.01 o
   5  -3  18        0.30       -1.10      7.47 o
   6  -3  18       12.98       18.42      8.25 o
   7  -3  18       37.36       44.00      4.11 o
  -6  -2  18        8.41       15.42      7.99 o
  -5  -2  18        0.73       -1.25      7.16 o
  -4  -2  18        4.85        5.11      6.89 o
  -3  -2  18        1.54        0.00      5.81 o
  -2  -2  18        0.10        5.41      5.09 o
  -1  -2  18      114.43      114.05      7.92 o
   0  -2  18        0.95       11.42      5.73 o
   1  -2  18      184.51      206.75     12.24 o
   2  -2  18      147.44      126.73      8.99 o
   3  -2  18        3.33        5.11      6.71 o
   4  -2  18       41.27       45.75      3.28 o
   5  -2  18        0.02       -5.29      6.78 o
   6  -2  18        1.77        1.14      6.47 o
   7  -2  18        1.03        0.00      7.25 o
  -6  -1  18        4.10       11.82      5.23 o
  -5  -1  18       28.06       23.85      2.60 o
  -4  -1  18        8.63        4.70      4.74 o
  -3  -1  18        8.41        5.16      4.39 o
  -2  -1  18       12.07        9.17      4.73 o
  -1  -1  18       50.11       45.71      6.24 o
   0  -1  18       25.44       21.69      4.00 o
   1  -1  18        0.28       -4.68      4.68 o
   2  -1  18      307.92      296.28      9.48 o
   3  -1  18       12.02       13.19      4.35 o
   4  -1  18        0.89        2.06      5.51 o
   5  -1  18        0.04       -4.36      4.36 o
   6  -1  18        8.13        9.42      5.07 o
   7  -1  18        2.33        0.42      7.96 o
   8  -1  18        1.27       -0.57      5.30 o
  -5   0  18       12.21       12.58      5.55 o
  -4   0  18        7.28        7.99      4.73 o
  -3   0  18       57.51       62.40      5.27 o
  -2   0  18        0.17       -0.07     10.08 o
  -1   0  18        0.02       -2.98      4.51 o
   0   0  18        5.95        6.51      4.48 o
   1   0  18       10.41        0.21      5.05 o
   2   0  18      512.84      482.34     11.53 o
   3   0  18      458.68      456.15     11.57 o
   4   0  18        0.41        0.80      4.07 o
   5   0  18        0.02        6.39      4.27 o
   6   0  18        6.90        6.96      8.43 o
   7   0  18       14.48       15.47      5.64 o
   8   0  18       22.88       13.45      3.35 o
  -5   1  18        1.05       -1.91      5.09 o
  -4   1  18        2.37        4.95      4.70 o
  -3   1  18       16.19       10.39      4.98 o
  -2   1  18        0.47       -4.81      4.81 o
  -1   1  18      206.75      221.29      8.70 o
   0   1  18       19.27       21.59      1.94 o
   1   1  18        1.34        4.37      5.85 o
   2   1  18        0.12        2.39      4.43 o
   3   1  18        0.47        0.86      4.23 o
   4   1  18       21.63       22.15      5.48 o
   5   1  18        0.26        6.68      4.09 o
   6   1  18        5.73        9.87      1.99 o
   7   1  18        0.07       -2.98      4.93 o
   8   1  18        1.55        0.43      9.68 o
  -5   2  18       43.99       54.44      4.18 o
  -4   2  18        0.72        3.53      6.75 o
  -3   2  18        2.24       -1.60      6.59 o
  -2   2  18       54.22       54.15      4.47 o
  -1   2  18      276.49      264.79     13.82 o
   0   2  18        6.78        5.92      5.92 o
   1   2  18        2.91        0.44      6.45 o
   2   2  18        0.10       -5.69      5.69 o
   3   2  18       37.19       32.83      2.86 o
   4   2  18        0.23       -4.25      6.28 o
   5   2  18       18.79       16.75      7.09 o
   6   2  18        3.43        8.36      7.66 o
   7   2  18        1.21       13.98      6.95 o
   8   2  18        6.61       -4.66      8.91 o
  -5   3  18       41.88       52.02      4.13 o
  -4   3  18       65.49       78.19      6.01 o
  -3   3  18       25.08       25.61      3.46 o
  -2   3  18      168.45      161.94     11.49 o
  -1   3  18       27.88       32.37      3.09 o
   0   3  18       15.28        2.81      7.26 o
   1   3  18       63.45       61.06      5.69 o
   2   3  18      204.89      183.37     10.88 o
   3   3  18       85.03       76.10      6.01 o
   4   3  18        4.65       -4.30      6.57 o
   5   3  18        1.66        6.65      5.91 o
   6   3  18        3.45        5.04      6.21 o
   7   3  18        1.82        2.37      6.77 o
   8   3  18        2.88        5.98      7.73 o
  -4   4  18       44.76       41.79      4.17 o
  -3   4  18        1.39        1.71      6.79 o
  -2   4  18       17.17        7.54      7.39 o
  -1   4  18       95.05       94.61      6.75 o
   0   4  18       52.58       56.85      5.18 o
   1   4  18       10.83        7.45      6.42 o
   2   4  18        0.28       -6.42      6.42 o
   3   4  18      103.44       87.52      7.22 o
   4   4  18        1.67       -2.93      5.75 o
   5   4  18        4.22        6.61      2.57 o
   6   4  18        0.30        1.70      6.45 o
   7   4  18        5.48        6.60      7.61 o
   8   4  18       53.46       56.52      4.45 o
  -4   5  18       81.98       93.49      9.15 o
  -3   5  18       42.72       46.51      3.97 o
  -2   5  18       33.26       40.97      3.64 o
  -1   5  18       41.62       37.33      3.29 o
   0   5  18        0.03        0.51      5.62 o
   1   5  18       36.11       37.28      3.15 o
   2   5  18        9.36        6.81      6.23 o
   3   5  18       24.18        7.94      6.84 o
   4   5  18        6.10        4.66      6.02 o
   5   5  18       11.24        4.77      6.15 o
   6   5  18        8.57        6.98      7.80 o
   7   5  18        2.43       11.61      6.89 o
   8   5  18        7.05       -8.83      9.24 o
  -3   6  18       20.94       11.26      7.02 o
  -2   6  18        6.51        0.59      7.61 o
  -1   6  18       31.23       19.43      8.36 o
   0   6  18        1.28       -6.80      6.80 o
   1   6  18        0.02       -6.22      6.22 o
   2   6  18        0.26        5.64      5.30 o
   3   6  18       22.62       20.53      2.92 o
   4   6  18       25.92       11.87      8.01 o
   5   6  18       18.43       18.11      7.55 o
   6   6  18        0.22       -0.60      6.71 o
   7   6  18       14.51       19.39      3.57 o
   8   6  18        3.75       -8.72      8.72 o
  -3   7  18        2.22        3.31      7.91 o
  -2   7  18        4.07       -4.42      7.23 o
  -1   7  18       71.40       63.36      4.52 o
   0   7  18        0.44       -2.90      6.53 o
   1   7  18       11.58        7.73      6.80 o
   2   7  18       64.29       73.81      6.59 o
   3   7  18        0.92        0.55      6.74 o
   4   7  18       10.01       -2.26      6.26 o
   5   7  18       44.87       36.72      3.58 o
   6   7  18        6.76       -5.61      8.15 o
   7   7  18        5.86        3.34      8.49 o
  -2   8  18        1.15       10.09      6.28 o
  -1   8  18       12.74       10.95      7.71 o
   0   8  18       70.96       77.11      4.92 o
   1   8  18        8.59       12.37      7.70 o
   2   8  18        9.20       13.29      7.47 o
   3   8  18       37.65       45.45      3.75 o
   4   8  18       17.84       14.39      7.63 o
   5   8  18       15.06       16.68      3.29 o
   6   8  18        0.02        7.17      5.94 o
   7   8  18       20.64       20.17      8.32 o
  -1   9  18        5.92       10.34      7.06 o
   0   9  18       10.64        9.27      7.84 o
   1   9  18        6.61       15.14      7.08 o
   2   9  18        1.71        2.46      6.85 o
   3   9  18        5.95        5.14      8.08 o
   4   9  18        8.49        9.55      7.23 o
   5   9  18        0.15       -3.83      7.49 o
   6   9  18        1.48       -2.06      7.62 o
   0  10  18       10.32       12.80      7.18 o
   1  10  18        0.08       -7.45      8.49 o
   2  10  18        4.72        5.93      7.14 o
   3  10  18       31.03       28.65      4.13 o
   4  10  18       52.75       60.29      4.71 o
   5  10  18        0.38        4.74      7.07 o
  -1  -9  19        5.26        9.01      8.35 o
   0  -9  19        3.67       -5.61      7.62 o
   1  -9  19        0.74        4.86      3.21 o
  -3  -8  19        0.10       -8.11      8.11 o
  -2  -8  19       11.08        3.30      8.05 o
  -1  -8  19        0.39        2.61      7.07 o
   0  -8  19        1.47       11.83      7.88 o
   1  -8  19        0.23        0.00      7.39 o
   2  -8  19        0.29        5.96      6.60 o
   3  -8  19        3.96       -1.34      7.98 o
  -4  -7  19        0.00        2.10      7.78 o
  -3  -7  19        0.96        0.00      7.57 o
  -2  -7  19        0.14        3.77      6.71 o
  -1  -7  19       40.53       54.18      4.91 o
   0  -7  19       29.20       33.33      3.71 o
   1  -7  19        3.18       12.40      7.34 o
   2  -7  19        1.55        2.48      6.21 o
   3  -7  19       14.36        9.42      7.76 o
   4  -7  19        2.50       -8.61      8.61 o
  -4  -6  19        1.76        8.78      6.22 o
  -3  -6  19        1.51        2.52      6.85 o
  -2  -6  19        2.42       -0.59      7.44 o
  -1  -6  19        8.16       16.85      7.51 o
   0  -6  19       28.50       27.96      3.41 o
   1  -6  19       78.41       82.24      5.38 o
   2  -6  19        0.68        0.58      6.89 o
   3  -6  19        4.75       -4.13      7.21 o
   4  -6  19        7.01       -6.33      8.40 o
   5  -6  19        1.81       -8.30      8.30 o
  -5  -5  19        6.54       -9.13      9.13 o
  -4  -5  19       35.16       13.70      9.25 o
  -3  -5  19        0.14        6.06      6.58 o
  -2  -5  19        9.55       12.01      6.65 o
  -1  -5  19        7.17       -3.32      7.68 o
   0  -5  19       40.10       39.09      3.47 o
   1  -5  19        0.46        0.55      5.93 o
   2  -5  19        9.63       -5.52      7.81 o
   3  -5  19       12.87        8.37      7.03 o
   4  -5  19        0.32        4.79      6.93 o
   5  -5  19        8.17        6.18      7.67 o
  -5  -4  19        0.24       -1.36      7.35 o
  -4  -4  19        6.29        8.26      7.81 o
  -3  -4  19        9.81       16.43      7.70 o
  -2  -4  19        3.12        9.93      6.19 o
  -1  -4  19        3.82       -5.84      7.03 o
   0  -4  19       33.23       31.61      3.35 o
   1  -4  19       67.88       81.87      6.53 o
   2  -4  19        8.77        0.00      6.92 o
   3  -4  19       10.96        2.12      7.64 o
   4  -4  19       50.23       51.42      4.01 o
   5  -4  19       22.76       24.69      3.49 o
   6  -4  19        0.28       -8.79      8.79 o
  -5  -3  19       20.84       19.53      3.58 o
  -4  -3  19       25.16       21.32      8.68 o
  -3  -3  19        5.66        5.15      7.22 o
  -2  -3  19        0.81        8.04      6.50 o
  -1  -3  19       53.79       54.79      3.88 o
   0  -3  19        2.65        9.07      6.04 o
   1  -3  19      428.09      466.11     17.54 o
   2  -3  19        2.65       -0.51      6.73 o
   3  -3  19       32.63       29.43      3.19 o
   4  -3  19        3.93       -3.81      7.40 o
   5  -3  19       29.15       28.59      3.75 o
   6  -3  19        1.39        3.72      7.13 o
  -5  -2  19        1.22        5.96      6.98 o
  -4  -2  19       38.43       48.39      3.68 o
  -3  -2  19        5.71        5.08      6.99 o
  -2  -2  19       12.73       21.99      2.90 o
  -1  -2  19       17.67       16.30      2.85 o
   0  -2  19        4.47       12.24      6.48 o
   1  -2  19      358.43      376.21     16.10 o
   2  -2  19        1.90        0.49      6.75 o
   3  -2  19       19.55        8.88      7.35 o
   4  -2  19       44.11       53.92      3.39 o
   5  -2  19        7.59        0.00      8.18 o
   6  -2  19       12.11       14.36      3.41 o
   7  -2  19       12.20       17.61      8.25 o
  -5  -1  19       11.33       10.84      5.90 o
  -4  -1  19        0.24       -2.13      4.86 o
  -3  -1  19        0.01        0.50      9.61 o
  -2  -1  19      119.47      128.20      5.94 o
  -1  -1  19       63.14       58.43      7.14 o
   0  -1  19      107.95      117.13      5.93 o
   1  -1  19        9.87       13.99      4.67 o
   2  -1  19       57.71       53.76      3.54 o
   3  -1  19      154.58      151.95      7.95 o
   4  -1  19        0.04        1.33      4.27 o
   5  -1  19        6.28        4.38      4.63 o
   6  -1  19        4.41       -3.47      5.36 o
   7  -1  19       15.06       14.85      3.17 o
  -5   0  19        4.87        5.43      5.14 o
  -4   0  19        0.19       -4.19      4.91 o
  -3   0  19       32.19       35.98      2.43 o
  -2   0  19       16.93       16.27      2.56 o
  -1   0  19        4.22       -4.96      5.16 o
   0   0  19       37.12       37.27      2.30 o
   1   0  19       82.83       80.39      4.49 o
   2   0  19       51.70       52.30      2.82 o
   3   0  19        0.46        1.10      4.34 o
   4   0  19       51.66       46.55      3.91 o
   5   0  19       20.21       21.51      2.05 o
   6   0  19        0.75        4.33      5.03 o
   7   0  19        1.32        7.17      5.21 o
  -5   1  19       15.75        7.39      6.47 o
  -4   1  19        7.60        7.85      5.14 o
  -3   1  19        1.38        2.56      9.23 o
  -2   1  19       21.07       20.00      2.28 o
  -1   1  19      233.28      250.92      9.32 o
   0   1  19        5.66        1.54      9.13 o
   1   1  19       28.70       30.28      4.24 o
   2   1  19        0.00       -0.89      4.10 o
   3   1  19       86.31       83.35      4.67 o
   4   1  19        3.55        6.22      4.22 o
   5   1  19        2.93        4.23      4.28 o
   6   1  19        4.07       -1.13      6.35 o
   7   1  19        0.12        1.26      5.00 o
   8   1  19        0.05        4.69      6.55 o
  -5   2  19       39.16       42.75      4.46 o
  -4   2  19        1.11       -2.48      6.68 o
  -3   2  19       10.78        5.09      7.14 o
  -2   2  19        0.61        9.09      5.21 o
  -1   2  19      153.41      154.72     11.69 o
   0   2  19        2.49        4.88      6.06 o
   1   2  19       27.91       28.63      2.78 o
   2   2  19       61.24       56.79      4.66 o
   3   2  19        3.92        9.25      5.87 o
   4   2  19        5.40        9.52      5.78 o
   5   2  19        8.09        6.71      2.76 o
   6   2  19       27.75       33.48      3.75 o
   7   2  19        2.17        1.27      7.18 o
   8   2  19       12.86        0.00      9.59 o
  -4   3  19       31.70       35.66      4.25 o
  -3   3  19        0.01        0.58      7.44 o
  -2   3  19       36.31       37.01      3.43 o
  -1   3  19       86.84       88.82      8.01 o
   0   3  19      348.22      333.05     15.52 o
   1   3  19       26.47       22.58      2.96 o
   2   3  19       14.50        3.86      6.51 o
   3   3  19       11.37        8.91      5.81 o
   4   3  19       34.61       30.25      2.96 o
   5   3  19       28.08       27.03      3.06 o
   6   3  19       18.06       23.52      3.33 o
   7   3  19        0.43       -2.48      7.33 o
   8   3  19       37.66       32.28      3.86 o
  -4   4  19       79.25       94.10      7.92 o
  -3   4  19        7.15        1.81      7.03 o
  -2   4  19        5.40       -6.95      6.95 o
  -1   4  19        4.98        0.00      6.45 o
   0   4  19      166.92      156.24     11.53 o
   1   4  19        4.26        6.95      5.75 o
   2   4  19        0.40        1.99      6.52 o
   3   4  19       33.58       33.00      2.99 o
   4   4  19       66.29       69.19      5.74 o
   5   4  19        0.08       -2.20      6.22 o
   6   4  19        0.54        2.49      2.81 o
   7   4  19        4.85        4.39      7.39 o
   8   4  19       11.05       12.01      3.48 o
  -3   5  19       15.42       10.63      9.05 o
  -2   5  19        0.01       -6.57      6.73 o
  -1   5  19        0.14        0.00      7.44 o
   0   5  19        0.34       -6.51      6.90 o
   1   5  19        0.02        1.05      6.59 o
   2   5  19        6.16       -2.07      6.63 o
   3   5  19      169.88      150.46     11.72 o
   4   5  19        4.61        0.55      6.86 o
   5   5  19        0.05       -5.57      7.14 o
   6   5  19        3.31       10.35      7.13 o
   7   5  19       12.21       12.74      7.70 o
  -3   6  19        4.71       -0.66      7.86 o
  -2   6  19        2.33       -0.63      7.51 o
  -1   6  19       47.85       43.82      3.83 o
   0   6  19        0.57        8.56      6.63 o
   1   6  19       14.66       14.33      7.05 o
   2   6  19       19.22       17.37      7.44 o
   3   6  19        1.38        1.20      2.77 o
   4   6  19      120.55      119.90      9.23 o
   5   6  19        4.89        1.15      6.37 o
   6   6  19        0.07        1.25      7.89 o
   7   6  19        2.16       -0.66      7.13 o
  -2   7  19        0.28        1.33      7.51 o
  -1   7  19        0.00       -5.09      7.42 o
   0   7  19       51.24       65.52      5.95 o
   1   7  19        9.10        7.58      8.10 o
   2   7  19       20.06       30.93      3.36 o
   3   7  19        8.47       16.72      2.86 o
   4   7  19        6.98        8.35      7.49 o
   5   7  19        7.16       -7.89      7.89 o
   6   7  19        0.05       -8.61      8.61 o
   7   7  19        1.10        0.69      7.64 o
  -1   8  19        2.37        1.35      8.17 o
   0   8  19        0.10        7.15      7.61 o
   1   8  19       25.49       17.96      8.83 o
   2   8  19        0.53       -1.22      6.26 o
   3   8  19        1.06       -7.47      7.47 o
   4   8  19        1.54       -8.17      8.17 o
   5   8  19       20.70       17.04      8.40 o
   6   8  19        0.66       -4.75      7.22 o
   0   9  19       27.49       29.90      3.82 o
   1   9  19        2.68       -1.98      8.33 o
   2   9  19        6.13        5.80      7.15 o
   3   9  19       25.66       23.49      3.85 o
   4   9  19        0.59       -4.66      7.80 o
   5   9  19        0.26        5.98      7.20 o
   2  10  19        2.38        7.57      7.32 o
   3  10  19        0.58        7.89      8.02 o
   4  10  19       53.43       58.44      4.58 o
  -2  -8  20        0.13       -7.63      7.82 o
  -1  -8  20        8.17        6.85      9.28 o
   0  -8  20       23.05       17.44      3.85 o
   1  -8  20       11.30        3.45      8.26 o
   2  -8  20        2.24        0.69      7.63 o
  -3  -7  20        0.11       -8.64      8.64 o
  -2  -7  20        3.07        0.00      8.12 o
  -1  -7  20       11.33       13.65      3.46 o
   0  -7  20        6.55        0.65      8.31 o
   1  -7  20        5.04       -2.61      8.37 o
   2  -7  20        8.32        9.13      7.56 o
   3  -7  20        1.01        6.58      7.67 o
  -4  -6  20        0.91       -4.26      8.70 o
  -3  -6  20        5.92        4.66      8.33 o
  -2  -6  20       58.13       61.11      5.54 o
  -1  -6  20        1.78        0.00      7.39 o
   0  -6  20        7.03       -5.55      8.20 o
   1  -6  20        0.84        6.17      7.03 o
   2  -6  20       35.14       34.04      3.75 o
   3  -6  20       14.04       -1.87      8.67 o
   4  -6  20        0.53        6.63      7.56 o
  -4  -5  20        1.31        0.69      7.94 o
  -3  -5  20       37.58       35.67      3.91 o
  -2  -5  20        4.43       16.38      7.05 o
  -1  -5  20      142.79      132.83     10.28 o
   0  -5  20        9.53        9.87      6.94 o
   1  -5  20        0.16       -3.51      7.32 o
   2  -5  20       38.62       35.49      3.76 o
   3  -5  20       48.24       49.50      3.92 o
   4  -5  20        4.55        5.66      7.46 o
   5  -5  20       18.23        7.75      9.36 o
  -4  -4  20        0.13        2.68      7.47 o
  -3  -4  20        0.03       -4.36      6.44 o
  -2  -4  20        2.92       -7.69      7.69 o
  -1  -4  20       10.57       10.18      7.96 o
   0  -4  20       26.26       27.42      3.45 o
   1  -4  20       60.13       70.56      5.88 o
   2  -4  20       24.28       18.93      7.80 o
   3  -4  20        3.35        7.29      6.17 o
   4  -4  20        0.08       -0.60      7.46 o
   5  -4  20        5.99       -4.31      8.10 o
   6  -4  20        4.18        2.03      8.98 o
  -4  -3  20       10.78        1.93      8.42 o
  -3  -3  20        0.85       -6.97      6.97 o
  -2  -3  20        0.14       -6.59      6.59 o
  -1  -3  20       29.31       29.68      3.44 o
   0  -3  20       19.32       16.66      8.85 o
   1  -3  20       61.32       53.92      3.92 o
   2  -3  20       23.57       27.73      3.23 o
   3  -3  20       32.97       33.26      3.45 o
   4  -3  20       86.64       88.45      7.78 o
   5  -3  20        8.84        1.82      8.35 o
   6  -3  20        2.77        5.19      7.68 o
  -5  -2  20       47.89       55.20      4.81 o
  -4  -2  20        2.28       -4.46      6.95 o
  -3  -2  20        0.46        9.61      6.52 o
  -2  -2  20        0.03       -6.44      6.44 o
  -1  -2  20        9.86        2.12      6.71 o
   0  -2  20      265.68      300.65     14.72 o
   1  -2  20      237.95      266.55     14.22 o
   2  -2  20       13.34       13.47      6.51 o
   3  -2  20       26.44       23.96      3.00 o
   4  -2  20        5.97       -1.11      7.02 o
   5  -2  20        0.02        4.69      6.78 o
   6  -2  20        0.28       -0.63      7.17 o
  -5  -1  20        3.11        6.27      5.59 o
  -4  -1  20        3.90       -1.40      5.13 o
  -3  -1  20        6.51        4.39      5.37 o
  -2  -1  20        0.03        2.60      8.00 o
  -1  -1  20       26.09       22.34      7.03 o
   0  -1  20        1.37       -1.24      5.01 o
   1  -1  20       51.53       52.27      2.55 o
   2  -1  20       52.30       48.20      2.53 o
   3  -1  20       14.65        6.41      9.34 o
   4  -1  20        3.34        7.42      4.85 o
   5  -1  20       38.39       39.67      2.49 o
   6  -1  20        0.23       -4.67      5.00 o
   7  -1  20        1.05        5.30      5.48 o
  -4   0  20       12.55       15.77      3.40 o
  -3   0  20       19.92       10.82      5.66 o
  -2   0  20        5.70        1.62      7.65 o
  -1   0  20        9.63       10.60      4.70 o
   0   0  20      120.70      128.39      6.32 o
   1   0  20       84.92       82.41      4.83 o
   2   0  20      142.90      136.80      7.52 o
   3   0  20        5.65        4.37      2.32 o
   4   0  20       32.34       34.80      2.18 o
   5   0  20       20.65       13.30      6.00 o
   6   0  20        1.01       -2.13      4.90 o
   7   0  20        0.60        1.95      5.05 o
  -4   1  20       11.98        0.22      5.56 o
  -3   1  20        0.61        1.52      4.63 o
  -2   1  20        2.04        0.23      3.68 o
  -1   1  20       18.28        7.46      5.29 o
   0   1  20      222.85      230.29     15.69 o
   1   1  20       37.70       43.27      2.94 o
   2   1  20        2.24        2.16      3.85 o
   3   1  20       12.52        4.80      4.71 o
   4   1  20       17.03       14.80      2.03 o
   5   1  20        5.95       -5.04      5.04 o
   6   1  20        0.90        3.78      6.10 o
   7   1  20        2.02       12.59      5.11 o
  -4   2  20       27.14       21.09      3.81 o
  -3   2  20        8.41       15.60      7.54 o
  -2   2  20        2.78        5.69      6.92 o
  -1   2  20       27.66       27.90      3.21 o
   0   2  20       79.51       83.93      5.88 o
   1   2  20       46.65       46.51      3.56 o
   2   2  20       13.78       19.14      2.63 o
   3   2  20        1.38       -5.73      5.73 o
   4   2  20        1.37       -5.85      6.26 o
   5   2  20       17.93        6.23      7.45 o
   6   2  20        4.25        7.99      7.09 o
   7   2  20       10.69        0.00      8.44 o
  -4   3  20       16.11       17.52      9.09 o
  -3   3  20        1.27        3.70      7.56 o
  -2   3  20       17.87       14.03      7.84 o
  -1   3  20       70.63       84.22      6.79 o
   0   3  20      274.34      317.65     15.05 o
   1   3  20       11.49       14.89      6.26 o
   2   3  20        6.17        9.27      6.31 o
   3   3  20        3.93        1.06      5.67 o
   4   3  20        0.02       -6.80      6.80 o
   5   3  20       57.27       59.64      4.74 o
   6   3  20       33.13       42.77      3.73 o
   7   3  20        0.02       -4.54      7.90 o
  -3   4  20       19.21       14.68      8.10 o
  -2   4  20        5.89        6.66      7.39 o
  -1   4  20        9.95        7.00      7.00 o
   0   4  20       82.85       69.28      5.78 o
   1   4  20        8.41       11.64      6.82 o
   2   4  20       25.94       11.66      7.64 o
   3   4  20        4.15       -0.54      7.09 o
   4   4  20       42.93       36.02      3.47 o
   5   4  20       14.78       13.35      7.63 o
   6   4  20        5.68        3.75      7.66 o
   7   4  20        0.31       17.00      6.86 o
  -3   5  20       58.51       70.95      5.49 o
  -2   5  20       11.48        0.64      8.20 o
  -1   5  20        7.58        0.60      7.32 o
   0   5  20       18.08       18.95      3.28 o
   1   5  20      146.58      130.69      9.48 o
   2   5  20       72.05       73.93      6.56 o
   3   5  20       39.91       32.55      3.71 o
   4   5  20       16.27       18.50      7.67 o
   5   5  20       36.81       43.50      3.64 o
   6   5  20        0.00        3.19      6.97 o
   7   5  20        2.30       -2.66      8.03 o
  -2   6  20       12.84       16.55      7.97 o
  -1   6  20        6.95       12.77      7.39 o
   0   6  20        6.57       11.48      7.57 o
   1   6  20       32.01       22.76      9.21 o
   2   6  20       16.90       24.86      3.17 o
   3   6  20        0.61       -7.46      7.46 o
   4   6  20        2.88       -7.59      7.59 o
   5   6  20        1.39       -6.06      7.02 o
   6   6  20        0.05       -3.94      8.04 o
   7   6  20        0.27        2.73      7.40 o
  -1   7  20        1.80       14.74      6.70 o
   0   7  20        0.90        6.45      6.63 o
   1   7  20        0.25       -1.23      6.85 o
   2   7  20       21.87       24.18      3.37 o
   3   7  20        0.24       -1.83      7.08 o
   4   7  20        1.60        1.25      7.42 o
   5   7  20        8.63       13.64      3.16 o
   6   7  20        2.93       10.02      3.05 o
   0   8  20        7.08        5.47      7.90 o
   1   8  20        0.13       -1.95      7.40 o
   2   8  20        1.52       -5.11      7.46 o
   3   8  20        5.06        0.65      7.58 o
   4   8  20        2.80       -5.27      7.85 o
   5   8  20        0.13        3.30      7.72 o
   6   8  20        0.00        1.41      6.79 o
   1   9  20       50.17       57.01      5.55 o
   2   9  20        0.28        0.68      7.78 o
   3   9  20       26.14       23.26      9.68 o
   4   9  20        3.12        7.66      7.40 o
  -2  -7  21        6.49        8.38      8.72 o
  -1  -7  21       39.92       37.23      4.15 o
   0  -7  21        0.20       -7.76      7.76 o
   1  -7  21        1.48        5.50      7.59 o
   2  -7  21        0.07        6.17      6.81 o
  -3  -6  21        3.16        0.70      8.95 o
  -2  -6  21       21.47       29.88      3.85 o
  -1  -6  21       12.50       19.40      3.33 o
   0  -6  21        3.63        3.26      7.46 o
   1  -6  21       11.48       10.43      8.84 o
   2  -6  21       12.88       18.88      3.48 o
   3  -6  21       10.84       16.30      8.32 o
  -3  -5  21       13.33       16.26      8.94 o
  -2  -5  21        3.77        3.21      7.85 o
  -1  -5  21        2.91        8.11      7.35 o
   0  -5  21        1.88        1.23      7.74 o
   1  -5  21        0.05       -3.72      7.75 o
   2  -5  21        0.31        2.47      7.95 o
   3  -5  21        0.08        3.09      6.93 o
   4  -5  21        6.04       18.48      8.81 o
  -4  -4  21        1.33       -8.65      8.65 o
  -3  -4  21        2.31       -2.63      7.80 o
  -2  -4  21        0.04       -6.85      7.64 o
  -1  -4  21      227.25      228.46     15.04 o
   0  -4  21       25.58       22.48      3.49 o
   1  -4  21       43.17       50.19      3.95 o
   2  -4  21        1.53        4.72      7.42 o
   3  -4  21        1.71       -3.56      7.81 o
   4  -4  21        0.97       -4.41      6.88 o
   5  -4  21        8.86        6.46      8.61 o
  -4  -3  21        4.82       16.33      7.46 o
  -3  -3  21        0.00       10.98      7.04 o
  -2  -3  21        6.77        4.25      7.46 o
  -1  -3  21       26.47       20.80      8.49 o
   0  -3  21       32.36       35.73      3.77 o
   1  -3  21        0.37       12.64      6.08 o
   2  -3  21        4.22        4.55      7.01 o
   3  -3  21        1.49       -3.45      6.76 o
   4  -3  21       50.97       46.55      4.46 o
   5  -3  21       50.06       60.88      4.53 o
  -4  -2  21        8.30       12.38      3.49 o
  -3  -2  21       31.38       33.35      3.84 o
  -2  -2  21        8.26        5.37      7.67 o
  -1  -2  21        4.77       10.19      6.93 o
   0  -2  21        2.08        2.79      8.09 o
   1  -2  21        6.40        1.12      6.89 o
   2  -2  21        5.92        3.31      6.62 o
   3  -2  21        1.28        1.11      7.00 o
   4  -2  21       10.98        2.93      7.85 o
   5  -2  21        2.95       12.96      6.85 o
   6  -2  21        0.22        9.83      8.72 o
  -4  -1  21        1.74       13.67      4.75 o
  -3  -1  21        4.23        0.34      5.52 o
  -2  -1  21        1.35       -1.96      4.94 o
  -1  -1  21       51.28       60.22      6.33 o
   0  -1  21        0.12       -4.47      5.10 o
   1  -1  21        5.97        6.74      8.48 o
   2  -1  21        0.37       -1.08      4.60 o
   3  -1  21        0.50       -8.43      8.98 o
   4  -1  21        6.75        2.13      5.10 o
   5  -1  21       17.91       16.08      8.33 o
   6  -1  21        0.54       -0.29     10.36 o
  -4   0  21        1.56       -2.46      6.05 o
  -3   0  21        0.52        2.37      5.01 o
  -2   0  21        3.10       -5.15      5.15 o
  -1   0  21        3.34        1.70      4.94 o
   0   0  21       17.00       19.03      2.51 o
   1   0  21        0.70       -2.17      4.67 o
   2   0  21       28.11       30.58      2.33 o
   3   0  21       19.02       20.60      2.28 o
   4   0  21        0.12        5.46      5.02 o
   5   0  21       27.81       29.59      2.51 o
   6   0  21        0.39        5.23      5.18 o
   7   0  21        1.25        2.40      6.11 o
  -4   1  21       24.62       26.24      2.68 o
  -3   1  21       10.97       16.34      7.99 o
  -2   1  21        7.99        7.05      7.43 o
  -1   1  21       15.24        7.50      6.74 o
   0   1  21      202.14      204.45      9.57 o
   1   1  21       41.80       39.68      2.53 o
   2   1  21       16.49        3.68      4.79 o
   3   1  21        0.10       -1.11      4.46 o
   4   1  21       33.07       38.52      9.91 o
   5   1  21        2.19        0.23      5.08 o
   6   1  21        2.09        6.38      6.49 o
   7   1  21        7.26       -5.21      6.22 o
  -3   2  21        0.11       -7.25      7.25 o
  -2   2  21        4.80        6.05      7.64 o
  -1   2  21        0.83       -1.76      7.23 o
   0   2  21        0.46       -1.11      7.81 o
   1   2  21       40.37       42.39      3.80 o
   2   2  21       32.65       30.86      3.14 o
   3   2  21        2.05       -2.76      6.65 o
   4   2  21       10.03        3.95      7.46 o
   5   2  21        0.09       -3.59      6.87 o
   6   2  21        0.08       -1.94      7.33 o
   7   2  21       17.95       18.03      8.55 o
  -3   3  21       27.79       39.56      4.88 o
  -2   3  21        6.72        6.65      3.12 o
  -1   3  21        9.59       -0.60      8.02 o
   0   3  21       20.60       20.83      3.39 o
   1   3  21        3.95       -8.14      8.14 o
   2   3  21        0.20        0.00      6.17 o
   3   3  21       21.41       26.47      3.37 o
   4   3  21       10.25       16.79      2.91 o
   5   3  21       10.50        4.22      8.24 o
   6   3  21        0.51       -5.83      6.45 o
   7   3  21        1.18        3.39      8.10 o
  -3   4  21        3.05        7.41      7.54 o
  -2   4  21       11.87       10.25      7.80 o
  -1   4  21       26.26       16.71      8.78 o
   0   4  21       19.13       18.81      3.51 o
   1   4  21       70.99       99.17      8.23 o
   2   4  21       17.81       17.11      3.25 o
   3   4  21       15.80       18.74      3.02 o
   4   4  21        0.36        4.65      6.58 o
   5   4  21        5.53        0.61      8.09 o
   6   4  21        4.73       13.78      7.62 o
   7   4  21        5.18        2.05      7.75 o
  -2   5  21        9.00       12.66      8.02 o
  -1   5  21       16.75       20.83      3.44 o
   0   5  21       13.89        9.44      3.36 o
   1   5  21        0.01        8.86      6.87 o
   2   5  21       46.72       42.31      3.68 o
   3   5  21        1.77        2.36      6.42 o
   4   5  21        3.06       -7.68      7.68 o
   5   5  21        1.34        6.79      6.20 o
   6   5  21       14.89       12.04      8.03 o
  -1   6  21        7.45        3.36      7.71 o
   0   6  21       54.67       66.71      6.15 o
   1   6  21        1.86       10.50      7.69 o
   2   6  21        0.19       -6.08      7.49 o
   3   6  21        0.30       -7.21      7.21 o
   4   6  21        1.97       12.65      6.81 o
   5   6  21       17.14       18.47      8.38 o
   6   6  21        6.99        8.94      7.74 o
  -1   7  21        0.15       -8.45      8.45 o
   0   7  21        4.89        4.08      7.06 o
   1   7  21       14.94        6.49      7.89 o
   2   7  21        3.69        3.83      6.99 o
   3   7  21        4.27        7.71      8.02 o
   4   7  21        4.27        1.32      7.97 o
   5   7  21        1.50        9.92      8.17 o
   1   8  21        9.47        5.48      7.94 o
   2   8  21        0.62       -1.35      7.67 o
   3   8  21        1.51        5.40      7.28 o
   4   8  21        1.85       12.44      7.18 o
   5   8  21        1.66       -0.69      7.72 o
  -1  -6  22        8.16       18.56      8.16 o
   0  -6  22        0.63        2.07      6.64 o
   1  -6  22        0.56       11.69      6.91 o
   2  -6  22        9.33       10.25      7.94 o
  -2  -5  22        8.34        7.48      7.78 o
  -1  -5  22        2.07       11.88      7.05 o
   0  -5  22        4.30        1.95      7.74 o
   1  -5  22       16.31       18.39      7.83 o
   2  -5  22        1.11        0.65      7.69 o
   3  -5  22        0.97        3.27      7.30 o
  -3  -4  22        1.13        4.18      8.70 o
  -2  -4  22        9.11        8.57      8.27 o
  -1  -4  22       54.84       74.05      7.36 o
   0  -4  22        4.27        3.77      7.05 o
   1  -4  22       10.46        6.32      7.84 o
   2  -4  22        1.64        5.00      7.56 o
   3  -4  22       29.10       26.37      3.74 o
   4  -4  22       17.07       11.28      8.26 o
  -3  -3  22        0.00       -7.14      7.14 o
  -2  -3  22       29.80       14.82      9.05 o
  -1  -3  22      102.16      120.03      9.24 o
   0  -3  22        3.43        9.76      7.27 o
   1  -3  22        9.62       11.00      6.52 o
   2  -3  22       26.74       25.02      3.57 o
   3  -3  22        0.00       -6.70      7.77 o
   4  -3  22        5.39       -5.75      8.79 o
   5  -3  22       46.74       56.07      5.58 o
  -3  -2  22        0.00       -7.23      7.23 o
  -2  -2  22        5.46        1.91      7.37 o
  -1  -2  22       44.53       40.23      3.92 o
   0  -2  22      173.21      175.89     13.64 o
   1  -2  22        0.43        3.57      6.52 o
   2  -2  22       11.98       14.09      3.08 o
   3  -2  22        0.87        8.86      7.31 o
   4  -2  22        2.50       -1.24      7.54 o
   5  -2  22       32.19       34.22      4.14 o
  -3  -1  22       13.20       19.13      2.55 o
  -2  -1  22        5.84     1252.92    799.28 o
  -1  -1  22       15.54       15.74      3.27 o
   0  -1  22       31.32       29.00      2.50 o
   1  -1  22       88.98       96.77      5.25 o
   2  -1  22        4.89        6.62      4.72 o
   3  -1  22        3.79       -4.74      5.28 o
   4  -1  22        5.89        3.94      5.46 o
   5  -1  22        7.39        6.50      5.42 o
   6  -1  22       30.76       31.94      2.81 o
  -3   0  22        5.81       11.84      4.84 o
  -2   0  22       18.22       26.11      6.80 o
  -1   0  22       21.68       22.28      3.11 o
   0   0  22        0.24        4.54      4.88 o
   1   0  22       28.89       37.48      2.48 o
   2   0  22        0.02       -4.46      7.64 o
   3   0  22        0.51        4.82      8.38 o
   4   0  22       23.92       27.09      2.54 o
   5   0  22        1.75        7.63      5.14 o
   6   0  22        0.40        6.08      5.04 o
  -3   1  22        4.80        7.53      5.11 o
  -2   1  22        4.26        7.05      4.97 o
  -1   1  22       15.95       18.59      4.12 o
   0   1  22        2.60       -5.57      5.57 o
   1   1  22        6.77        8.65      4.65 o
   2   1  22        9.45        3.98      5.14 o
   3   1  22        2.83        3.53      4.57 o
   4   1  22        4.78        1.13      5.41 o
   5   1  22       13.90       11.00      5.59 o
   6   1  22        0.38        0.98      6.94 o
  -3   2  22       11.68       18.15      7.63 o
  -2   2  22        1.60        5.78      7.29 o
  -1   2  22        0.27        5.61      6.91 o
   0   2  22        7.33       17.23      7.95 o
   1   2  22       26.27       21.75      9.01 o
   2   2  22       10.54       -5.18      7.39 o
   3   2  22        0.15       12.92      5.51 o
   4   2  22       40.56       42.05      3.73 o
   5   2  22       14.08       18.93      8.32 o
   6   2  22        4.46        7.46      7.94 o
  -2   3  22        0.85        7.89      7.37 o
  -1   3  22        3.52       -3.18      6.84 o
   0   3  22        5.10       -1.82      7.66 o
   1   3  22      143.10      139.56      9.56 o
   2   3  22        0.05       -7.11      7.11 o
   3   3  22        6.21        7.78      3.06 o
   4   3  22        1.01        1.81      7.17 o
   5   3  22       37.26       35.00      3.82 o
   6   3  22        0.23        5.44      7.53 o
  -2   4  22        8.62       10.17      8.70 o
  -1   4  22       23.95       27.69      3.64 o
   0   4  22        1.84        4.99      7.55 o
   1   4  22       14.54        5.39      7.83 o
   2   4  22       19.53       11.98      8.46 o
   3   4  22       13.82       11.54      8.30 o
   4   4  22       20.81       14.52      3.42 o
   5   4  22       11.43       10.95      8.33 o
   6   4  22        2.59        2.75      6.89 o
  -1   5  22        1.05        2.73      8.11 o
   0   5  22       23.10       28.37      3.48 o
   1   5  22       40.28       45.55      5.56 o
   2   5  22        0.35       -1.24      8.52 o
   3   5  22        0.93        9.38      6.59 o
   4   5  22       11.85       15.48      7.74 o
   5   5  22        1.95        7.80      7.12 o
   6   5  22        8.48        8.42      8.93 o
  -1   6  22        0.95        2.85      7.91 o
   0   6  22        0.48       -4.72      7.55 o
   1   6  22       50.25       54.85      5.54 o
   2   6  22       11.41       -0.65      7.35 o
   3   6  22        1.15       14.26      6.67 o
   4   6  22        8.81       17.33      8.05 o
   5   6  22        0.79        4.68      7.54 o
   1   7  22        2.36        1.74      3.27 o
   2   7  22        2.79       14.79      7.67 o
   3   7  22        1.67       -3.39      7.62 o
   4   7  22        0.59        6.93      8.43 o
  -1  -5  23        9.65        7.69      8.53 o
   0  -5  23        0.57        9.66      8.16 o
   1  -5  23        0.99       -0.69      7.39 o
   2  -5  23        1.72       -4.82      6.91 o
  -2  -4  23        5.28        2.79      8.50 o
  -1  -4  23       14.20       16.92      7.81 o
   0  -4  23        0.28        9.34      6.60 o
   1  -4  23        0.46        5.36      7.20 o
   2  -4  23        1.24       12.39      2.96 o
   3  -4  23        6.75       -0.66      8.22 o
  -2  -3  23        7.98       -5.47      8.96 o
  -1  -3  23       19.18        9.79      8.97 o
   0  -3  23        4.06       -0.65      7.07 o
   1  -3  23        1.90        6.85      3.01 o
   2  -3  23        0.10        3.84      7.35 o
   3  -3  23       13.39        6.44      8.44 o
   4  -3  23        5.17        2.70      8.02 o
  -2  -2  23        4.15       -3.36      8.28 o
  -1  -2  23        0.00        0.00      8.16 o
   0  -2  23        0.02       -4.44      7.59 o
   1  -2  23        1.10       -3.81      7.76 o
   2  -2  23        0.13       -6.77      6.77 o
   3  -2  23       11.66        5.01      8.44 o
   4  -2  23        1.86       -7.19      8.04 o
   5  -2  23        9.54        7.50      8.82 o
  -2  -1  23       39.97       45.56      2.99 o
  -1  -1  23       13.42       14.00      3.15 o
   0  -1  23        6.75       11.81      5.58 o
   1  -1  23       46.34       50.60      3.09 o
   2  -1  23        2.96       12.20      4.59 o
   3  -1  23        5.81       11.79      5.09 o
   4  -1  23        0.22       -1.17      4.71 o
   5  -1  23       20.48       17.13      3.52 o
  -2   0  23        0.32       -5.85      5.85 o
  -1   0  23        0.50       -1.74      7.71 o
   0   0  23       28.74       24.59      7.40 o
   1   0  23        0.26       -2.69      5.12 o
   2   0  23       17.02       23.54      4.24 o
   3   0  23       19.54       20.99      3.16 o
   4   0  23        1.51        6.40      4.89 o
   5   0  23        3.52       14.04      5.19 o
  -2   1  23        0.48        3.30      4.88 o
  -1   1  23        0.03       -2.51      5.30 o
   0   1  23       25.78       23.98      9.35 o
   1   1  23       12.27        5.06      5.58 o
   2   1  23       23.31       11.81      6.26 o
   3   1  23        2.08       -5.28      5.28 o
   4   1  23        0.26       -0.20      5.17 o
   5   1  23       21.56       16.91      6.77 o
  -2   2  23        0.21        7.48      6.42 o
  -1   2  23       16.97       14.08      3.72 o
   0   2  23       13.42       15.18      8.49 o
   1   2  23       35.33       46.67      4.67 o
   2   2  23        1.06       -4.89      7.88 o
   3   2  23        6.96        6.86      8.47 o
   4   2  23        7.92        7.59      7.59 o
   5   2  23        5.87        9.98      7.73 o
  -1   3  23        0.03       10.81      7.34 o
   0   3  23        2.01       -7.85      7.85 o
   1   3  23       16.04       23.45      3.61 o
   2   3  23        7.85        6.84      7.73 o
   3   3  23        0.73        8.20      7.28 o
   4   3  23        0.02        7.02      7.14 o
   5   3  23        0.18        3.35      7.67 o
  -1   4  23        0.22        6.25      7.71 o
   0   4  23        6.77        7.29      7.58 o
   1   4  23       15.16       11.44      8.24 o
   2   4  23       47.04       53.02      4.10 o
   3   4  23       11.64       10.94      8.31 o
   4   4  23        0.98        0.00      7.46 o
   5   4  23        0.01       -4.75      8.12 o
   0   5  23        2.53       -0.69      8.19 o
   1   5  23       16.86       28.49      3.49 o
   2   5  23      101.05      119.58      9.42 o
   3   5  23        8.19        6.61      7.54 o
   4   5  23        0.87        0.00      7.27 o
   5   5  23        0.51       -8.28      8.28 o
   1   6  23        4.21       -2.76      7.81 o
   2   6  23        0.74       -5.43      8.09 o
   3   6  23        0.51       12.31      7.30 o
   4   6  23        2.72       12.64      7.88 o
   1  -4  24        3.82        9.92      7.63 o
  -1  -3  24        0.88        6.92      9.39 o
   0  -3  24        0.70       -4.13      7.90 o
   1  -3  24        9.99       22.65      3.48 o
   2  -3  24        1.13       -2.71      7.48 o
   3  -3  24        2.08        5.44      7.14 o
  -1  -2  24        0.01       -2.04      8.42 o
   0  -2  24        8.33        0.68      8.12 o
   1  -2  24        1.02       -2.70      7.80 o
   2  -2  24        1.78        7.94      7.60 o
   3  -2  24       11.69       13.91      7.53 o
  -1  -1  24        0.09       13.08      5.17 o
   0  -1  24        1.99        4.42      6.66 o
   1  -1  24       13.94       14.79      5.57 o
   2  -1  24        0.94        8.54      5.53 o
   3  -1  24        3.13        2.29      7.55 o
   4  -1  24        0.93        2.35      8.13 o
  -1   0  24        0.02        2.18      7.47 o
   0   0  24        0.15       -1.61      5.32 o
   1   0  24        7.94       11.07      5.26 o
   2   0  24       58.23       68.04      4.27 o
   3   0  24        9.16       11.98      5.83 o
   4   0  24        1.20        1.28      3.70 o
  -1   1  24       12.56        9.36      6.00 o
   0   1  24        0.81        4.37      4.83 o
   1   1  24        0.42        5.93      7.82 o
   2   1  24       15.85       11.85      3.22 o
   3   1  24       15.85       17.57      2.54 o
   4   1  24        1.95       10.30      5.45 o
  -1   2  24        2.58        0.00      8.94 o
   0   2  24        5.75        8.73      7.40 o
   1   2  24        1.56        1.94      7.36 o
   2   2  24       35.50       32.51      4.02 o
   3   2  24       12.88       10.58      8.52 o
   4   2  24        4.52        7.36      7.12 o
   0   3  24        4.41        3.42      8.36 o
   1   3  24       17.70        9.88      8.91 o
   2   3  24       29.00       29.96      3.88 o
   3   3  24        2.38       -0.67      7.29 o
   4   3  24       11.58       12.82      7.96 o
   0   4  24        0.08       -5.62      7.62 o
   1   4  24        4.01       -3.37      8.92 o
   2   4  24       19.73       22.22      8.96 o
   3   4  24        2.17       -8.85      8.96 o
   4   4  24        0.01       -3.43      6.75 o
   2   5  24       52.94       54.62      4.99 o
   3   5  24        1.17        8.38      7.46 o
   1  -1  25        0.07        1.97      7.28 o
   2  -1  25        6.72        7.01      7.12 o
   0   0  25        0.43       -2.64      5.63 o
   1   0  25        0.00        7.73      5.42 o
   2   0  25        6.86       11.89      7.53 o
   3   0  25        7.06       12.99      5.77 o
   1   1  25        4.03        7.61      4.96 o
   2   1  25       11.27       14.93      5.95 o
   3   1  25        0.01        0.34      5.40 o
   1   2  25        2.33       -9.38      9.38 o
   2   2  25       31.65        5.52     10.19 o
   3   2  25        0.07        1.40      7.34 o
   2   3  25       14.55       12.57      7.66 o
 
